# Supplementary material for: Methyl 3-acet­oxy-3-dehydroxy­ursolate
Source: Acta Crystallogr Sect E Struct Rep Online. 2009 Aug 8;65(Pt 9):o2114. doi: 10.1107/S1600536809030657 (PMC2969982; doi:10.1107/S1600536809030657)
Supplement: Supplementary file 2 [file e-65-o2114-Isup2.hkl]

# 
# h,k,l, Fc-squared, Fo-squared, sigma(Fo-squared) and status flag 
# 
data_I
_shelx_title '  P212121' 
_shelx_refln_list_code          4 
_shelx_F_calc_maximum      204.41 
_exptl_crystal_F_000      1128.00 
_reflns_d_resolution_high  0.7696 
 
loop_ 
 _symmetry_equiv_pos_as_xyz 
 'x, y, z' 
 '-x+1/2, -y, z+1/2' 
 '-x, y+1/2, -z+1/2' 
 'x+1/2, -y+1/2, -z' 
 
_cell_length_a     6.8245 
_cell_length_b    13.4874 
_cell_length_c    32.2233 
_cell_angle_alpha  90.000 
_cell_angle_beta   90.000 
_cell_angle_gamma  90.000 
 
_shelx_F_squared_multiplier     1.000 
 
loop_ 
 _refln_index_h 
 _refln_index_k 
 _refln_index_l 
 _refln_F_squared_calc 
 _refln_F_squared_meas 
 _refln_F_squared_sigma 
 _refln_observed_status 
   2   0   0     1382.17     1403.99     16.01 o 
   4   0   0       34.97       51.04      4.00 o 
   6   0   0      644.26      687.18     13.56 o 
   8   0   0        0.67        1.88     10.43 o 
   1   1   0     4975.03     5005.29     39.65 o 
   2   1   0     1377.34     1613.99     18.18 o 
   3   1   0     1922.61     2108.47     19.60 o 
   4   1   0       11.92        6.17      2.42 o 
   5   1   0       18.57       19.53      3.21 o 
   6   1   0       16.91       14.89      3.28 o 
   7   1   0      405.88      375.57      9.48 o 
   8   1   0       10.41        7.33      5.69 o 
   0   2   0       44.16       54.94      4.59 o 
   1   2   0      237.43      256.52      3.56 o 
   2   2   0       27.40        5.71      1.78 o 
   3   2   0      690.45      760.57     10.11 o 
   4   2   0      277.09      323.94      7.00 o 
   5   2   0     1880.38     1844.32     25.01 o 
   6   2   0     1665.25     1571.05     18.45 o 
   7   2   0      197.27      211.88      7.27 o 
   8   2   0      142.10      158.18      8.78 o 
   1   3   0       86.19       95.44      2.27 o 
   2   3   0     1176.15     1195.89     11.70 o 
   3   3   0     1095.36     1097.81     11.82 o 
   4   3   0      799.44      715.93      9.69 o 
   5   3   0      389.67      386.56      7.68 o 
   6   3   0       79.15       84.80      5.39 o 
   7   3   0      100.73       98.16      6.30 o 
   8   3   0       37.11       37.51      7.76 o 
   0   4   0     3224.18     3505.03     49.78 o 
   1   4   0     5301.75     5349.62     39.88 o 
   2   4   0       83.49       77.42      2.71 o 
   3   4   0       33.35       30.22      3.68 o 
   4   4   0       63.66       67.37      3.62 o 
   5   4   0      131.28      108.37      4.78 o 
   6   4   0        2.89        0.35      3.49 o 
   7   4   0      293.83      292.83      9.44 o 
   8   4   0        0.08       -5.02      6.22 o 
   1   5   0       87.87       93.97      2.89 o 
   2   5   0      131.92      160.96      3.46 o 
   3   5   0       17.10       26.22      2.62 o 
   4   5   0      100.10      122.91      5.52 o 
   5   5   0       75.92       75.37      4.23 o 
   6   5   0       15.26       13.66      4.82 o 
   7   5   0        0.21       -6.97      4.79 o 
   8   5   0      196.25      230.98     12.40 o 
   0   6   0      161.50      170.67      6.92 o 
   1   6   0     1208.75     1196.05     11.98 o 
   2   6   0      238.96      234.52      4.78 o 
   3   6   0       95.48       88.49      3.59 o 
   4   6   0       97.85      107.00      4.11 o 
   5   6   0        0.07        2.33      4.28 o 
   6   6   0       42.39       33.74      5.66 o 
   7   6   0       81.66       93.04      7.36 o 
   8   6   0      255.88      263.50     14.79 o 
   1   7   0      634.59      614.57      8.95 o 
   2   7   0        0.53       -2.69      1.94 o 
   3   7   0       14.26       20.28      2.48 o 
   4   7   0     1098.77     1023.83     17.10 o 
   5   7   0      439.59      428.46     11.57 o 
   6   7   0       69.21       78.46      6.88 o 
   7   7   0        0.64        3.01      5.33 o 
   8   7   0       18.31        5.14     11.92 o 
   0   8   0       22.62       13.94      4.08 o 
   1   8   0        2.90        5.67      2.59 o 
   2   8   0        1.23        2.16      2.21 o 
   3   8   0      555.71      569.73     10.85 o 
   4   8   0      414.08      358.54     10.50 o 
   5   8   0       49.12       58.63      6.17 o 
   6   8   0        9.12       11.33      5.60 o 
   7   8   0       10.68       17.35      6.18 o 
   1   9   0       48.40       57.01      3.80 o 
   2   9   0     1882.11     1942.98     21.13 o 
   3   9   0       57.27       58.49      4.54 o 
   4   9   0        7.42        1.34      6.70 o 
   5   9   0      235.79      238.78     10.10 o 
   6   9   0       90.52       82.50      7.45 o 
   7   9   0      534.68      572.71     15.79 o 
   0  10   0      189.32      201.99      8.43 o 
   1  10   0      773.49      777.38     12.89 o 
   2  10   0     4135.39     3940.13     60.65 o 
   3  10   0      397.12      374.21     12.42 o 
   4  10   0       10.79        5.06      5.49 o 
   5  10   0       47.83       36.00      6.45 o 
   6  10   0      242.52      228.88     10.66 o 
   7  10   0        0.27       -5.81      6.15 o 
   1  11   0     6466.24     6268.89     59.07 o 
   2  11   0      391.46      364.10      9.78 o 
   3  11   0        0.34        3.14      6.50 o 
   4  11   0       74.21       74.81      7.72 o 
   5  11   0     1117.17     1031.22     31.07 o 
   6  11   0      392.73      361.11     13.07 o 
   0  12   0       61.81       52.42      6.18 o 
   1  12   0       88.82       95.14      7.30 o 
   2  12   0      108.89      109.15      8.12 o 
   3  12   0        1.78       10.79      5.69 o 
   4  12   0       41.75       40.41      7.29 o 
   5  12   0       24.09       29.85      7.41 o 
   6  12   0       91.24       82.31      9.70 o 
   1  13   0      374.51      385.54     11.08 o 
   2  13   0      149.66      145.87      9.14 o 
   3  13   0       54.27       61.37      9.73 o 
   4  13   0       12.90       13.22      8.38 o 
   5  13   0       11.26       16.44      7.03 o 
   0  14   0       60.73       52.22      6.68 o 
   1  14   0      257.89      238.52      9.95 o 
   2  14   0       53.92       53.60      7.48 o 
   3  14   0       20.79       25.23      6.91 o 
   4  14   0        5.59        9.62      6.82 o 
   5  14   0        0.32       -4.96      6.74 o 
   1  15   0        0.67        5.24      5.54 o 
   2  15   0        6.59       11.27      6.61 o 
   3  15   0        7.83       -1.42      6.85 o 
   4  15   0      154.60      163.19     11.44 o 
   0  16   0       76.02       82.30     17.65 o 
   1  16   0        8.71        5.31      5.91 o 
   2  16   0      241.83      247.67     11.20 o 
   3  16   0       49.97       63.24      9.94 o 
   1  17   0        3.89       -0.61      6.03 o 
   2  17   0        4.46       -0.17      9.74 o 
   1   0   1    18400.85    19455.37    359.84 o 
   2   0   1      157.36      177.67      4.25 o 
   3   0   1       20.30       17.10      1.90 o 
   4   0   1     1816.75     1774.91     19.67 o 
   5   0   1      715.58      723.69      9.76 o 
   6   0   1     1773.50     1648.00     16.36 o 
   7   0   1        4.11       -1.55      3.24 o 
   8   0   1      162.01      158.40     10.27 o 
   0   1   1     1419.85     1426.72     14.75 o 
   1   1   1     1443.00     1459.36     22.61 o 
   2   1   1     2993.24     2992.40     17.87 o 
   3   1   1      293.42      313.79      3.67 o 
   4   1   1      204.30      208.04      3.64 o 
   5   1   1      817.85      771.87      7.20 o 
   6   1   1      318.30      332.44      5.43 o 
   7   1   1      487.31      484.27      6.89 o 
   8   1   1       66.13       69.54      5.48 o 
   0   2   1     5410.45     5631.84     54.25 o 
   1   2   1     2493.05     2602.07     14.60 o 
   2   2   1      452.96      503.20      4.46 o 
   3   2   1        2.44       11.13      1.75 o 
   4   2   1      267.84      282.87      4.22 o 
   5   2   1     1216.32     1155.16     10.46 o 
   6   2   1      846.59      819.29      8.61 o 
   7   2   1      519.07      511.57      7.44 o 
   8   2   1       73.15       80.07      5.14 o 
   0   3   1     3254.95     3140.18     31.30 o 
   1   3   1     4071.11     4180.03     22.09 o 
   2   3   1      955.21      913.06      6.73 o 
   3   3   1      469.54      484.16      5.67 o 
   4   3   1     1199.67     1243.68      9.80 o 
   5   3   1      834.53      793.06      8.75 o 
   6   3   1      178.53      174.54      4.80 o 
   7   3   1      267.65      263.32      5.73 o 
   8   3   1      234.30      250.04      8.06 o 
   0   4   1       95.92       92.21      3.56 o 
   1   4   1     2166.51     2191.04     13.38 o 
   2   4   1      154.94      163.27      2.52 o 
   3   4   1      403.10      432.60      4.74 o 
   4   4   1      108.05      127.74      3.13 o 
   5   4   1      367.61      352.81      5.25 o 
   6   4   1      140.57      143.74      5.39 o 
   7   4   1       19.48       23.54      3.57 o 
   8   4   1       11.50       13.51      4.64 o 
   0   5   1      160.92      163.91      4.57 o 
   1   5   1      124.78      104.09      2.73 o 
   2   5   1     1473.85     1455.12      9.55 o 
   3   5   1       50.16       57.29      2.09 o 
   4   5   1      670.74      648.49      6.51 o 
   5   5   1       77.71       76.70      3.02 o 
   6   5   1       95.65       87.92      4.24 o 
   7   5   1       38.56       39.68      4.31 o 
   8   5   1       46.87       54.11      5.56 o 
   0   6   1     1342.17     1397.29     17.25 o 
   1   6   1       99.17      115.28      2.59 o 
   2   6   1       53.14       55.34      1.88 o 
   3   6   1      199.61      218.46      3.04 o 
   4   6   1       83.20       94.16      3.38 o 
   5   6   1      288.61      303.36      5.71 o 
   6   6   1      213.18      192.61      6.79 o 
   7   6   1      194.58      200.31      7.46 o 
   8   6   1       30.48       49.52      5.92 o 
   0   7   1      196.58      208.12      5.32 o 
   1   7   1      976.25     1005.69      8.75 o 
   2   7   1      380.95      389.83      4.58 o 
   3   7   1      701.49      711.78      6.58 o 
   4   7   1      266.55      256.46      4.54 o 
   5   7   1      125.65      122.75      5.04 o 
   6   7   1      281.19      267.30      7.34 o 
   7   7   1      163.86      166.70      6.54 o 
   8   7   1       12.33       25.71      5.12 o 
   0   8   1      651.75      685.55     10.06 o 
   1   8   1      320.88      322.90      4.76 o 
   2   8   1      118.50      110.60      2.84 o 
   3   8   1      298.44      326.79      4.81 o 
   4   8   1       32.62       35.46      3.64 o 
   5   8   1      309.94      287.62      7.21 o 
   6   8   1      185.55      188.42      6.61 o 
   7   8   1       77.94       83.91      5.46 o 
   0   9   1     2967.93     2964.42     30.05 o 
   1   9   1      168.98      182.75      4.03 o 
   2   9   1      207.96      205.93      4.45 o 
   3   9   1      132.08      130.98      4.94 o 
   4   9   1       70.43       66.98      4.32 o 
   5   9   1      343.83      336.23      7.88 o 
   6   9   1      263.62      268.92      7.73 o 
   7   9   1       24.69       18.31      4.69 o 
   0  10   1       25.25       37.89      4.99 o 
   1  10   1     1336.19     1312.63     11.72 o 
   2  10   1      932.36      902.13     13.01 o 
   3  10   1      126.95      120.30      5.63 o 
   4  10   1        3.99        5.69      3.68 o 
   5  10   1       50.79       46.70      5.56 o 
   6  10   1       68.22       69.28      5.80 o 
   7  10   1       91.54       96.06      6.14 o 
   0  11   1     2268.29     2280.06     23.55 o 
   1  11   1     2254.00     2183.38     17.47 o 
   2  11   1      169.68      168.82      5.06 o 
   3  11   1      245.44      236.58      7.57 o 
   4  11   1      504.59      461.27     10.42 o 
   5  11   1      158.51      151.78      7.22 o 
   6  11   1       26.21       39.71      5.32 o 
   0  12   1      347.05      345.93      8.17 o 
   1  12   1       63.27       55.37      3.32 o 
   2  12   1        5.66        7.98      3.79 o 
   3  12   1       38.82       28.37      4.56 o 
   4  12   1      366.78      341.12      9.63 o 
   5  12   1      345.71      308.69      9.70 o 
   6  12   1       36.57       31.19      5.61 o 
   0  13   1      247.70      244.32      7.37 o 
   1  13   1       62.78       73.95      4.07 o 
   2  13   1       91.78       92.42      5.75 o 
   3  13   1      285.31      296.81      9.39 o 
   4  13   1      169.46      162.64      7.50 o 
   5  13   1       40.89       41.51      5.86 o 
   0  14   1        1.41        3.75      3.73 o 
   1  14   1       79.79       78.95      5.33 o 
   2  14   1       61.60       57.83      5.37 o 
   3  14   1       63.90       71.27      5.89 o 
   4  14   1      148.71      156.05      7.65 o 
   5  14   1        4.74        7.15      5.10 o 
   0  15   1        6.58        5.24      4.12 o 
   1  15   1       40.28       49.46      4.59 o 
   2  15   1      203.88      218.15      7.65 o 
   3  15   1       55.41       46.66      5.68 o 
   4  15   1       20.62       16.31      5.34 o 
   0  16   1        3.20        0.14     20.90 o 
   1  16   1       47.32       43.48      4.77 o 
   2  16   1       59.63       63.78      5.50 o 
   3  16   1      202.62      220.17      8.88 o 
   0  17   1       82.26       98.65     13.65 o 
   1  17   1       45.11       43.97      6.41 o 
   2  17   1       39.08       40.50      5.31 o 
   1   0   2    22947.40    23394.40    202.58 o 
   2   0   2     1132.85     1111.50     21.45 o 
   3   0   2      894.72      981.77     10.88 o 
   4   0   2       11.99       18.70      2.69 o 
   5   0   2     1077.63     1047.39     12.17 o 
   6   0   2        0.25       -1.16      3.28 o 
   7   0   2      129.36      124.71      5.13 o 
   8   0   2      165.21      196.60     15.72 o 
   0   1   2     4139.00     4221.89     27.67 o 
   1   1   2    20810.00    21148.61    129.99 o 
   2   1   2     2887.49     3200.73     19.80 o 
   3   1   2      750.31      855.53      7.29 o 
   4   1   2       23.29       16.28      1.92 o 
   5   1   2     2835.05     2763.64     17.44 o 
   6   1   2     1058.19     1033.79      9.51 o 
   7   1   2       42.83       39.28      3.08 o 
   8   1   2      112.43      139.41      6.39 o 
   0   2   2     2734.81     2747.82     22.33 o 
   1   2   2     2182.92     2247.15     11.94 o 
   2   2   2     3261.96     3359.77     21.87 o 
   3   2   2     1020.96     1059.99      9.32 o 
   4   2   2      444.97      454.12      5.56 o 
   5   2   2       73.86       82.77      2.89 o 
   6   2   2      565.24      520.32      6.32 o 
   7   2   2      225.40      225.88      5.52 o 
   8   2   2      194.26      206.68      7.39 o 
   0   3   2     7159.23     7226.88     62.35 o 
   1   3   2     1189.31     1181.54      7.51 o 
   2   3   2     4075.39     4316.16     24.14 o 
   3   3   2      440.70      484.80      4.85 o 
   4   3   2      109.69      135.17      3.18 o 
   5   3   2      117.52      118.56      3.89 o 
   6   3   2        3.70        3.76      2.57 o 
   7   3   2      122.24      123.88      4.11 o 
   8   3   2       86.66      102.34      6.13 o 
   0   4   2     3746.51     3841.08     34.54 o 
   1   4   2      521.92      524.62      4.05 o 
   2   4   2      377.24      361.47      3.50 o 
   3   4   2      365.24      332.47      4.78 o 
   4   4   2      361.31      341.24      4.68 o 
   5   4   2      242.60      244.74      4.84 o 
   6   4   2       49.35       63.55      3.39 o 
   7   4   2       18.49       17.35      3.52 o 
   8   4   2       17.35       12.06      4.93 o 
   0   5   2      639.64      652.80      8.45 o 
   1   5   2      370.94      333.24      3.50 o 
   2   5   2       57.23       58.47      1.92 o 
   3   5   2      194.19      194.34      3.26 o 
   4   5   2      246.14      253.62      4.15 o 
   5   5   2      487.79      464.87      6.42 o 
   6   5   2       39.82       31.43      3.31 o 
   7   5   2      306.07      292.28      7.25 o 
   8   5   2      177.08      182.60      7.41 o 
   0   6   2     3116.82     3198.88     30.29 o 
   1   6   2     1275.78     1280.32      9.53 o 
   2   6   2      379.92      378.73      4.28 o 
   3   6   2      133.31      126.74      2.42 o 
   4   6   2       80.13       75.84      2.65 o 
   5   6   2      119.73      131.37      4.15 o 
   6   6   2      126.42      109.63      5.22 o 
   7   6   2      204.89      223.26      7.06 o 
   8   6   2       31.66       26.15      5.49 o 
   0   7   2      306.10      326.63      6.48 o 
   1   7   2      349.45      332.67      4.27 o 
   2   7   2     1127.59     1094.76      8.82 o 
   3   7   2       21.76       32.31      1.83 o 
   4   7   2        9.76        4.57      2.08 o 
   5   7   2       81.45       74.36      4.34 o 
   6   7   2      142.73      143.04      5.75 o 
   7   7   2       24.95       27.64      4.34 o 
   8   7   2      110.11      127.82      9.52 o 
   0   8   2      304.99      313.47      7.80 o 
   1   8   2       50.24       49.52      2.21 o 
   2   8   2      137.59      145.57      3.06 o 
   3   8   2      315.74      310.08      4.96 o 
   4   8   2      264.29      246.79      6.39 o 
   5   8   2      318.48      308.84      7.44 o 
   6   8   2      177.13      178.30      6.43 o 
   7   8   2        1.67       -5.78      3.86 o 
   0   9   2     2137.96     2218.04     23.75 o 
   1   9   2      522.73      515.46      6.37 o 
   2   9   2      229.58      210.45      4.43 o 
   3   9   2      111.77      111.12      4.40 o 
   4   9   2      180.48      175.28      6.11 o 
   5   9   2      252.07      258.13      7.10 o 
   6   9   2      310.25      329.95      8.42 o 
   7   9   2       18.61       15.73      4.40 o 
   0  10   2     2820.04     2700.81     26.15 o 
   1  10   2      354.94      343.66      5.16 o 
   2  10   2     1396.37     1348.52     13.82 o 
   3  10   2      645.46      577.48     13.95 o 
   4  10   2      695.45      617.10     10.82 o 
   5  10   2      201.46      196.33      7.18 o 
   6  10   2      834.10      823.97     13.06 o 
   7  10   2       16.91       24.49      4.99 o 
   0  11   2     6082.58     5695.78     49.87 o 
   1  11   2      801.36      801.82      8.34 o 
   2  11   2      335.89      317.14      7.24 o 
   3  11   2       31.73       25.95      4.32 o 
   4  11   2      180.58      184.72      7.36 o 
   5  11   2      167.07      172.26      7.07 o 
   6  11   2      411.43      411.12     10.44 o 
   0  12   2     3204.77     3091.29     30.49 o 
   1  12   2       58.85       52.25      3.13 o 
   2  12   2       81.82       89.63      4.75 o 
   3  12   2      142.05      134.55      6.39 o 
   4  12   2      210.78      210.67      7.87 o 
   5  12   2      350.01      335.28      9.96 o 
   6  12   2      498.37      485.29     12.40 o 
   0  13   2        1.73        8.80      3.72 o 
   1  13   2       74.14       76.99      3.85 o 
   2  13   2        3.96        8.30      4.10 o 
   3  13   2       80.68       81.08      5.84 o 
   4  13   2       22.54       18.30      4.73 o 
   5  13   2       49.42       43.38      5.73 o 
   0  14   2       32.18       33.33      4.49 o 
   1  14   2      127.62      117.65      4.70 o 
   2  14   2      214.93      225.90      8.06 o 
   3  14   2      283.78      275.14      9.01 o 
   4  14   2      146.15      154.41      7.77 o 
   5  14   2       49.49       51.16      6.27 o 
   0  15   2        6.93        6.92      4.57 o 
   1  15   2       72.06       68.20      5.04 o 
   2  15   2       29.25       25.16      4.62 o 
   3  15   2        6.16       10.31      5.01 o 
   4  15   2       45.98       36.64      5.94 o 
   0  16   2       95.89       94.02     14.19 o 
   1  16   2       24.96       31.01      4.63 o 
   2  16   2       40.42       31.84      5.02 o 
   3  16   2       94.50       97.29      6.56 o 
   0  17   2       13.58       10.45     10.40 o 
   1  17   2       47.55       54.20      6.49 o 
   2  17   2       16.97       12.63      4.81 o 
   1   0   3    33328.55    33423.27    458.87 o 
   2   0   3     1506.28     1365.68     11.67 o 
   3   0   3     2112.39     2266.16     18.25 o 
   4   0   3       88.94      103.87      3.66 o 
   5   0   3      240.06      261.62      6.04 o 
   6   0   3      939.74      942.78     13.35 o 
   7   0   3      247.64      246.42      7.82 o 
   8   0   3       15.78        6.97      6.85 o 
   0   1   3     1135.17     1107.44     10.33 o 
   1   1   3     4858.72     5072.91     26.63 o 
   2   1   3     3609.71     4024.30     22.46 o 
   3   1   3      661.01      820.67      6.19 o 
   4   1   3      190.75      197.68      3.56 o 
   5   1   3       44.07       56.07      2.69 o 
   6   1   3      864.01      834.70      8.72 o 
   7   1   3       55.21       68.70      3.84 o 
   8   1   3      238.56      244.68     13.71 o 
   0   2   3     2434.00     2592.62     19.54 o 
   1   2   3     1127.87     1147.63      8.66 o 
   2   2   3     1667.43     1640.85     27.00 o 
   3   2   3      131.90      126.31      3.37 o 
   4   2   3     2183.56     2338.64     17.27 o 
   5   2   3      322.79      295.41      5.09 o 
   6   2   3      392.65      365.31      5.46 o 
   7   2   3       89.05       92.83      4.12 o 
   8   2   3      184.59      176.95      7.14 o 
   0   3   3     1737.50     1702.86     17.11 o 
   1   3   3     3716.48     3857.41     23.28 o 
   2   3   3      683.91      701.51      5.95 o 
   3   3   3       59.83       61.60      3.04 o 
   4   3   3       18.43       23.52      2.31 o 
   5   3   3      103.57      108.59      3.11 o 
   6   3   3      146.49      126.20      4.14 o 
   7   3   3       24.68       21.93      3.12 o 
   8   3   3      641.62      609.45     14.34 o 
   0   4   3        7.69       13.09      2.00 o 
   1   4   3     1054.09     1062.19      7.43 o 
   2   4   3     1183.08     1181.05      7.87 o 
   3   4   3      603.41      593.37      5.43 o 
   4   4   3      618.97      615.78      6.44 o 
   5   4   3      242.34      244.01      4.86 o 
   6   4   3      387.31      362.54      6.15 o 
   7   4   3      111.33      120.93      4.99 o 
   8   4   3       31.65       36.64      5.60 o 
   0   5   3      712.98      744.39      9.23 o 
   1   5   3      400.58      422.41      3.99 o 
   2   5   3      680.38      666.70      6.17 o 
   3   5   3      839.29      832.30      7.37 o 
   4   5   3      381.87      367.90      5.28 o 
   5   5   3       28.05       29.78      2.68 o 
   6   5   3      344.97      353.20      6.65 o 
   7   5   3      107.12      105.02      5.45 o 
   8   5   3      133.36      149.18      7.13 o 
   0   6   3      185.23      191.41      5.34 o 
   1   6   3      109.90      122.89      2.71 o 
   2   6   3       19.64       26.77      2.17 o 
   3   6   3       94.28       88.50      2.22 o 
   4   6   3      380.62      376.18      5.32 o 
   5   6   3      703.97      677.40      9.54 o 
   6   6   3      130.53      113.24      5.16 o 
   7   6   3       11.14       11.36      3.69 o 
   8   6   3        9.82       14.87      5.12 o 
   0   7   3      257.70      245.63      5.78 o 
   1   7   3      206.69      220.52      3.62 o 
   2   7   3      533.19      525.10      6.01 o 
   3   7   3      220.54      208.63      3.82 o 
   4   7   3        1.83        3.35      2.11 o 
   5   7   3        1.54        1.88      3.28 o 
   6   7   3      393.66      364.89      8.27 o 
   7   7   3      189.66      184.37      6.72 o 
   8   7   3       17.96       17.46      5.59 o 
   0   8   3      379.92      388.01      7.35 o 
   1   8   3       49.92       55.75      2.49 o 
   2   8   3      310.21      331.88      5.17 o 
   3   8   3      409.47      384.31      6.15 o 
   4   8   3      188.70      184.73      5.00 o 
   5   8   3      158.78      150.74      7.08 o 
   6   8   3       43.73       45.20      4.49 o 
   7   8   3       74.66       75.25      6.70 o 
   0   9   3       95.86      107.63      4.61 o 
   1   9   3      168.26      178.10      3.69 o 
   2   9   3      239.49      238.39      4.70 o 
   3   9   3      315.51      291.16      6.29 o 
   4   9   3       27.89       19.77      3.85 o 
   5   9   3       43.56       44.18      4.35 o 
   6   9   3       23.95       29.55      4.68 o 
   7   9   3       64.38       63.67      5.43 o 
   0  10   3      620.86      575.69     10.12 o 
   1  10   3     1016.18     1012.43      9.30 o 
   2  10   3      311.75      309.44      5.90 o 
   3  10   3      106.34      117.20      4.85 o 
   4  10   3        8.13        8.32      3.88 o 
   5  10   3       44.95       49.66      4.94 o 
   6  10   3      117.51      119.69      6.12 o 
   7  10   3      214.03      229.03     10.94 o 
   0  11   3     2439.61     2336.57     24.05 o 
   1  11   3      247.29      243.38      4.64 o 
   2  11   3     1539.71     1508.18     16.84 o 
   3  11   3      140.55      134.99      6.13 o 
   4  11   3      231.45      231.62      7.95 o 
   5  11   3       54.22       50.52      5.50 o 
   6  11   3       88.16       98.90      7.12 o 
   0  12   3      691.60      704.06     11.35 o 
   1  12   3       81.36       91.18      3.95 o 
   2  12   3       70.16       71.33      4.64 o 
   3  12   3       29.71       36.12      4.65 o 
   4  12   3       40.80       46.38      7.67 o 
   5  12   3      223.22      224.46      8.55 o 
   6  12   3      192.88      201.49      9.83 o 
   0  13   3      634.16      623.65     13.45 o 
   1  13   3       71.28       66.27      4.02 o 
   2  13   3       77.52       78.09      5.60 o 
   3  13   3      131.61      131.31      6.58 o 
   4  13   3       62.39       63.89      5.84 o 
   5  13   3       70.33       65.11      6.23 o 
   0  14   3      291.19      313.23      8.56 o 
   1  14   3       91.55       91.12      4.92 o 
   2  14   3       36.54       38.02      5.61 o 
   3  14   3       72.76       80.55      6.01 o 
   4  14   3       22.19       17.35      5.42 o 
   5  14   3      129.58      140.62      7.83 o 
   0  15   3      267.31      276.57     10.70 o 
   1  15   3      118.03      119.06      5.79 o 
   2  15   3       92.14       94.92      5.98 o 
   3  15   3       64.92       77.77      6.31 o 
   4  15   3       24.60       24.55      5.57 o 
   0  16   3       65.24       58.15     13.12 o 
   1  16   3       10.92        3.37      4.14 o 
   2  16   3       72.34       71.60      5.85 o 
   3  16   3       46.71       59.68      5.95 o 
   0  17   3      141.89      158.68     15.35 o 
   1  17   3       21.42       22.27      5.79 o 
   2  17   3       21.19       26.59      5.04 o 
   0   0   4    10183.73    10079.79    117.96 o 
   1   0   4     7429.43     7461.76     65.77 o 
   2   0   4     3102.72     3263.71     25.10 o 
   3   0   4       10.05       10.38      1.98 o 
   4   0   4     3417.08     3683.34     28.09 o 
   5   0   4        0.21       -2.50      2.46 o 
   6   0   4     1095.16      998.71     13.83 o 
   7   0   4      129.17      131.76      6.93 o 
   8   0   4       17.48       19.96      9.56 o 
   0   1   4    41783.44    42729.12    410.26 o 
   1   1   4     2237.37     2285.18     12.40 o 
   2   1   4     1458.80     1549.35     10.40 o 
   3   1   4     1521.83     1673.35     10.90 o 
   4   1   4      536.04      612.31      5.46 o 
   5   1   4      190.85      169.95      3.59 o 
   6   1   4     1858.54     1776.52     15.87 o 
   7   1   4      390.61      377.07      6.78 o 
   8   1   4        7.78        6.19      4.10 o 
   0   2   4     3328.41     3479.09     30.11 o 
   1   2   4     4104.67     4221.89     26.43 o 
   2   2   4     1357.47     1438.26      9.96 o 
   3   2   4     2712.99     2865.43     18.73 o 
   4   2   4      289.93      291.99      4.47 o 
   5   2   4      259.29      252.45      6.27 o 
   6   2   4      120.02      103.50      3.43 o 
   7   2   4      147.06      153.73      4.57 o 
   8   2   4      183.99      179.82      7.09 o 
   0   3   4     4709.29     4823.08     38.42 o 
   1   3   4     1527.70     1562.87     10.29 o 
   2   3   4     1057.50     1165.58     10.40 o 
   3   3   4      142.23      160.45      4.10 o 
   4   3   4      375.06      433.42      5.38 o 
   5   3   4      200.42      225.08      4.37 o 
   6   3   4      141.79      146.94      4.36 o 
   7   3   4       52.24       43.53      3.54 o 
   8   3   4       39.66       47.34      5.68 o 
   0   4   4     4433.72     4899.24     39.55 o 
   1   4   4     2210.27     2287.50     14.10 o 
   2   4   4      232.68      272.58      3.57 o 
   3   4   4      441.33      418.57      4.96 o 
   4   4   4      146.74      155.00      3.51 o 
   5   4   4      201.92      213.85      4.63 o 
   6   4   4      462.58      470.84      7.96 o 
   7   4   4       82.53       93.65      5.36 o 
   8   4   4      399.00      404.71     10.61 o 
   0   5   4       34.87       22.32      2.79 o 
   1   5   4     1184.29     1367.19      9.83 o 
   2   5   4      785.35      813.61      6.65 o 
   3   5   4       52.02       47.30      1.76 o 
   4   5   4       60.76       51.85      2.51 o 
   5   5   4       68.10       71.96      3.22 o 
   6   5   4      172.27      170.69      4.96 o 
   7   5   4      488.24      464.41      9.49 o 
   8   5   4       69.94       71.99      6.03 o 
   0   6   4       44.69       52.64      3.07 o 
   1   6   4       95.59      114.75      2.84 o 
   2   6   4      222.39      238.57      3.85 o 
   3   6   4      357.50      361.04      4.14 o 
   4   6   4      229.60      209.21      4.65 o 
   5   6   4      179.42      159.33      4.49 o 
   6   6   4      178.32      176.53      5.95 o 
   7   6   4      143.81      134.88      6.78 o 
   8   6   4      103.98      100.60      6.97 o 
   0   7   4      419.78      508.57      8.09 o 
   1   7   4      703.32      723.43      6.64 o 
   2   7   4      724.22      756.03      7.50 o 
   3   7   4       24.31       23.03      2.44 o 
   4   7   4      256.78      254.55      5.14 o 
   5   7   4      239.67      223.01      6.32 o 
   6   7   4      182.02      183.63      6.20 o 
   7   7   4      404.30      388.26      9.10 o 
   8   7   4       80.35       86.27      7.05 o 
   0   8   4       31.35       36.30      3.20 o 
   1   8   4       27.22       26.14      1.95 o 
   2   8   4     1662.00     1651.30     13.32 o 
   3   8   4      146.40      130.09      4.00 o 
   4   8   4       55.63       55.93      3.50 o 
   5   8   4      171.22      149.28      5.63 o 
   6   8   4      568.66      503.53     11.81 o 
   7   8   4       62.52       68.61      5.23 o 
   0   9   4      244.66      246.92      6.67 o 
   1   9   4      476.38      462.64      5.66 o 
   2   9   4      191.88      196.44      4.37 o 
   3   9   4      128.91      115.39      4.07 o 
   4   9   4      138.72      122.28      5.36 o 
   5   9   4       70.12       63.52      4.65 o 
   6   9   4      552.33      548.39     10.49 o 
   7   9   4       52.22       63.74      5.91 o 
   0  10   4      700.97      678.81     11.07 o 
   1  10   4      631.84      591.73      6.56 o 
   2  10   4      413.61      387.73      6.81 o 
   3  10   4      610.89      545.14      9.20 o 
   4  10   4       49.08       47.68      4.85 o 
   5  10   4      883.54      789.70     13.11 o 
   6  10   4       92.74      102.93      6.19 o 
   7  10   4      239.33      253.74      9.14 o 
   0  11   4      798.94      720.09     11.98 o 
   1  11   4      686.01      674.76      7.37 o 
   2  11   4       75.42       80.32      4.50 o 
   3  11   4      206.62      208.05      7.21 o 
   4  11   4      369.44      334.31      9.26 o 
   5  11   4      526.28      503.69     13.72 o 
   6  11   4      259.16      236.01      8.31 o 
   0  12   4       27.56       16.16      3.68 o 
   1  12   4      688.13      664.09      8.82 o 
   2  12   4      230.43      228.60      6.76 o 
   3  12   4       40.83       43.72      4.87 o 
   4  12   4      225.09      218.68      7.98 o 
   5  12   4      440.08      440.04     13.30 o 
   6  12   4      190.81      198.61      8.13 o 
   0  13   4        0.61       -0.13      3.59 o 
   1  13   4      138.77      135.05      5.23 o 
   2  13   4       37.39       27.12      5.15 o 
   3  13   4      125.60      112.97      6.25 o 
   4  13   4       22.53       15.75      4.82 o 
   5  13   4      316.84      310.40     10.04 o 
   0  14   4        1.06       -1.02      3.80 o 
   1  14   4      109.43      108.48      5.24 o 
   2  14   4       46.70       44.54      4.89 o 
   3  14   4       12.31       13.68      4.67 o 
   4  14   4      160.21      174.84      8.04 o 
   5  14   4       33.77       28.91      5.74 o 
   0  15   4       19.15       32.65      6.25 o 
   1  15   4      124.20      137.61      6.10 o 
   2  15   4      130.89      133.60      6.65 o 
   3  15   4       83.60       83.39      6.67 o 
   4  15   4      125.21      128.97      7.60 o 
   0  16   4        0.68        0.29      7.64 o 
   1  16   4       38.77       43.72      4.87 o 
   2  16   4      249.47      265.20      8.74 o 
   3  16   4       11.92       12.16      5.18 o 
   0  17   4      331.88      351.98     20.03 o 
   1  17   4       55.95       48.06      6.41 o 
   1   0   5     7524.03     7880.09     67.52 o 
   2   0   5       29.42       27.35      3.04 o 
   3   0   5     2323.34     2521.77     19.52 o 
   4   0   5      667.22      698.22      8.07 o 
   5   0   5       13.03       17.54      2.80 o 
   6   0   5       88.06       94.15      4.34 o 
   7   0   5      249.32      237.33      9.86 o 
   8   0   5      255.85      255.24     10.56 o 
   0   1   5     2078.28     2108.64     19.03 o 
   1   1   5    11294.27    11491.41     80.94 o 
   2   1   5     4461.68     4793.96     26.47 o 
   3   1   5     2551.53     2622.95     15.87 o 
   4   1   5      879.37      910.71      8.22 o 
   5   1   5     1654.95     1634.44     12.12 o 
   6   1   5     1497.50     1483.95     12.47 o 
   7   1   5      366.48      366.89      7.50 o 
   8   1   5       52.38       65.26      5.04 o 
   0   2   5     1764.99     1816.27     15.38 o 
   1   2   5     5058.31     5063.02     31.47 o 
   2   2   5      231.95      209.62      2.74 o 
   3   2   5     1023.71     1095.74      7.94 o 
   4   2   5      830.15      823.90      7.42 o 
   5   2   5      324.22      335.29      5.30 o 
   6   2   5      587.99      550.82      6.83 o 
   7   2   5      127.36      121.96      4.75 o 
   8   2   5      180.55      169.81      7.61 o 
   0   3   5       42.96       44.54      1.95 o 
   1   3   5      315.48      301.09      3.16 o 
   2   3   5      937.79      951.77      8.35 o 
   3   3   5      415.71      456.30      5.02 o 
   4   3   5      102.48      106.28      3.01 o 
   5   3   5      752.27      744.53      7.52 o 
   6   3   5     1576.40     1560.68     13.05 o 
   7   3   5       36.73       34.05      3.87 o 
   8   3   5       66.72       69.59      6.09 o 
   0   4   5      319.98      311.43      4.25 o 
   1   4   5     4534.07     4822.67     30.56 o 
   2   4   5      365.11      346.23      4.54 o 
   3   4   5       14.47       16.07      1.91 o 
   4   4   5      215.78      214.67      4.14 o 
   5   4   5      708.08      646.13      7.66 o 
   6   4   5      235.85      220.68      5.44 o 
   7   4   5      151.16      149.02      5.56 o 
   8   4   5       50.14       58.36      5.55 o 
   0   5   5    12182.51    12915.02    126.30 o 
   1   5   5     2235.90     2349.91     18.26 o 
   2   5   5      833.53      861.89      7.97 o 
   3   5   5     1202.41     1173.84      9.17 o 
   4   5   5       31.82       33.56      2.48 o 
   5   5   5       35.46       32.73      3.35 o 
   6   5   5      155.54      176.12      5.10 o 
   7   5   5        8.70        9.40      4.51 o 
   8   5   5      170.37      187.73      9.72 o 
   0   6   5       53.55       58.06      3.26 o 
   1   6   5     3026.52     3251.36     20.87 o 
   2   6   5      213.06      204.93      3.57 o 
   3   6   5      400.07      392.46      5.33 o 
   4   6   5      439.66      408.97      6.14 o 
   5   6   5       26.10       26.73      3.00 o 
   6   6   5     1095.67     1062.41     12.77 o 
   7   6   5      303.41      316.45     10.73 o 
   8   6   5        6.98        8.88      5.86 o 
   0   7   5     1887.62     1979.60     20.77 o 
   1   7   5      125.69      115.50      2.95 o 
   2   7   5      441.76      449.14      5.53 o 
   3   7   5      341.32      335.41      5.66 o 
   4   7   5      143.70      143.24      4.16 o 
   5   7   5      181.86      177.09      6.52 o 
   6   7   5      112.88      114.41      5.41 o 
   7   7   5      187.81      165.73      7.12 o 
   8   7   5       12.53        8.07      6.49 o 
   0   8   5      317.63      298.60      6.63 o 
   1   8   5      801.05      776.58      7.66 o 
   2   8   5       27.41       34.82      2.36 o 
   3   8   5      269.39      272.82      5.70 o 
   4   8   5       85.72       94.99      3.51 o 
   5   8   5      205.23      204.75      7.04 o 
   6   8   5      217.08      218.51      9.12 o 
   7   8   5      143.46      150.04      7.21 o 
   0   9   5      118.85      123.86      4.74 o 
   1   9   5      745.94      741.75      7.15 o 
   2   9   5      498.18      510.50      7.05 o 
   3   9   5      329.92      295.12      5.83 o 
   4   9   5      151.10      142.32      5.70 o 
   5   9   5       77.69       78.67      5.41 o 
   6   9   5      164.33      153.19      6.32 o 
   7   9   5       26.07       27.08      5.25 o 
   0  10   5        8.61        5.74      3.14 o 
   1  10   5      406.06      416.05      5.49 o 
   2  10   5     1620.01     1496.48     14.88 o 
   3  10   5     1327.51     1279.51     14.29 o 
   4  10   5      125.38      110.29      5.50 o 
   5  10   5      392.31      355.71     12.15 o 
   6  10   5      108.04      118.24      6.48 o 
   7  10   5       25.82       25.75      5.33 o 
   0  11   5        8.88        6.62      3.56 o 
   1  11   5      416.12      408.84      5.74 o 
   2  11   5       52.12       56.67      4.59 o 
   3  11   5      468.45      436.70      9.81 o 
   4  11   5      548.22      498.29     10.27 o 
   5  11   5      228.92      213.79      7.63 o 
   6  11   5       23.56       29.86      5.15 o 
   0  12   5      254.46      249.51      7.19 o 
   1  12   5      338.37      330.14      6.64 o 
   2  12   5       57.28       60.67      6.00 o 
   3  12   5      350.51      291.21      9.14 o 
   4  12   5       37.26       34.53      4.99 o 
   5  12   5      158.36      161.33      7.63 o 
   6  12   5       76.75       80.64      6.39 o 
   0  13   5       73.68       74.07      5.03 o 
   1  13   5      715.27      713.25     10.61 o 
   2  13   5      282.19      281.91      7.17 o 
   3  13   5      192.84      192.05      7.61 o 
   4  13   5       74.25       77.64      6.01 o 
   5  13   5       62.76       64.11      6.23 o 
   0  14   5      192.94      186.29      6.90 o 
   1  14   5      242.99      246.64      6.93 o 
   2  14   5      222.63      225.16      7.49 o 
   3  14   5       64.27       67.16      5.84 o 
   4  14   5       67.40       67.22      6.10 o 
   5  14   5       79.71       74.47      6.67 o 
   0  15   5        5.31       10.16      5.58 o 
   1  15   5       79.57       88.04      6.15 o 
   2  15   5       24.41       30.95      4.83 o 
   3  15   5       56.58       51.57      5.44 o 
   4  15   5        7.90        5.18      4.87 o 
   0  16   5       45.34       46.09      6.94 o 
   1  16   5      120.14      121.63      9.24 o 
   2  16   5       28.51       31.04      5.23 o 
   3  16   5      136.80      138.51      7.40 o 
   0  17   5       23.75       21.12     10.44 o 
   1  17   5      108.63      131.39      7.82 o 
   0   0   6     2593.70     2493.80     39.52 o 
   1   0   6    16019.84    15508.09    243.00 o 
   2   0   6     4693.56     4985.36     37.31 o 
   3   0   6      447.98      456.78      5.83 o 
   4   0   6      618.51      722.82      8.92 o 
   5   0   6     1312.13     1303.27     13.03 o 
   6   0   6        0.33       -1.11      2.80 o 
   7   0   6       70.76       57.46      6.63 o 
   8   0   6      380.45      381.90     12.49 o 
   0   1   6     6057.45     5985.57     51.63 o 
   1   1   6      498.74      487.36      4.19 o 
   2   1   6     2563.28     2800.72     16.18 o 
   3   1   6     2126.10     2177.92     14.13 o 
   4   1   6      499.34      504.84      5.27 o 
   5   1   6       36.51       30.80      2.27 o 
   6   1   6      396.36      382.14      5.92 o 
   7   1   6       78.75       81.94      5.15 o 
   8   1   6       44.04       36.59      5.31 o 
   0   2   6     1133.72     1155.50     11.54 o 
   1   2   6     7372.64     7284.78     47.01 o 
   2   2   6      114.70      137.46      2.29 o 
   3   2   6     2958.30     3245.65     19.87 o 
   4   2   6      242.92      241.30      4.01 o 
   5   2   6     1140.77     1107.46      9.61 o 
   6   2   6      181.44      191.14      4.58 o 
   7   2   6        3.12        1.63      3.00 o 
   8   2   6      112.05      123.75      6.50 o 
   0   3   6     1004.02     1030.38     10.63 o 
   1   3   6     2164.95     2188.51     14.77 o 
   2   3   6     4305.72     4521.11     27.79 o 
   3   3   6      822.59      813.80      6.89 o 
   4   3   6      518.32      564.52      5.99 o 
   5   3   6      361.30      376.82      6.09 o 
   6   3   6      641.54      634.32      7.66 o 
   7   3   6       15.13       12.51      3.52 o 
   8   3   6      367.00      366.10      9.53 o 
   0   4   6       58.74       87.29      2.77 o 
   1   4   6     2440.74     2580.02     17.93 o 
   2   4   6     1440.34     1414.13     14.42 o 
   3   4   6      717.57      731.85      7.22 o 
   4   4   6      237.62      231.61      5.14 o 
   5   4   6      362.44      350.80      5.47 o 
   6   4   6      584.12      538.15      7.91 o 
   7   4   6      105.69      100.88      4.97 o 
   8   4   6       95.55      109.96      7.51 o 
   0   5   6      392.49      496.12      5.93 o 
   1   5   6      682.05      786.12      7.90 o 
   2   5   6      387.79      408.55      5.49 o 
   3   5   6      759.48      782.49      7.60 o 
   4   5   6      291.35      242.17      4.46 o 
   5   5   6      332.20      324.35      5.49 o 
   6   5   6      143.99      163.98      4.95 o 
   7   5   6      218.54      205.07      7.92 o 
   8   5   6       64.06       64.47      5.79 o 
   0   6   6     8931.77    10127.63     88.34 o 
   1   6   6     1559.19     1701.25     12.20 o 
   2   6   6     1637.98     1659.61     15.15 o 
   3   6   6      134.05      133.96      3.67 o 
   4   6   6      123.28      114.39      3.55 o 
   5   6   6      611.99      574.88      9.51 o 
   6   6   6       27.47       23.50      2.90 o 
   7   6   6      511.39      488.85     11.46 o 
   8   6   6       95.67      109.26      7.23 o 
   0   7   6      115.99      107.28      4.08 o 
   1   7   6     1210.19     1225.81     10.39 o 
   2   7   6      498.07      448.22      5.55 o 
   3   7   6      130.50      142.74      3.83 o 
   4   7   6      250.09      251.80      5.20 o 
   5   7   6      152.26      153.43      4.82 o 
   6   7   6      331.76      288.43      7.10 o 
   7   7   6       28.98       29.51      5.20 o 
   8   7   6      279.60      276.52      9.95 o 
   0   8   6      621.90      630.36      9.67 o 
   1   8   6      410.38      384.32      4.89 o 
   2   8   6      166.25      147.26      3.61 o 
   3   8   6       50.97       49.09      3.06 o 
   4   8   6      423.81      406.19      7.69 o 
   5   8   6     1270.59     1106.13     13.83 o 
   6   8   6      111.26      118.88      5.37 o 
   7   8   6       83.37       90.56      6.16 o 
   0   9   6      141.95      139.67      5.14 o 
   1   9   6      105.30      118.76      3.24 o 
   2   9   6      106.98      102.91      3.87 o 
   3   9   6       28.04       12.50      2.81 o 
   4   9   6      736.54      675.66      9.92 o 
   5   9   6      219.91      203.68      6.97 o 
   6   9   6       84.77       81.06      5.33 o 
   7   9   6      143.46      144.77      7.33 o 
   0  10   6        6.72       13.19      3.23 o 
   1  10   6      110.89      125.24      3.48 o 
   2  10   6      374.94      336.44      6.48 o 
   3  10   6      657.84      612.54      9.43 o 
   4  10   6      182.30      182.44      6.58 o 
   5  10   6      349.25      325.19      8.77 o 
   6  10   6      282.01      292.34      8.28 o 
   7  10   6       58.17       37.80      5.74 o 
   0  11   6       15.74       13.07      4.27 o 
   1  11   6      589.57      585.33      7.17 o 
   2  11   6      794.05      735.08     11.72 o 
   3  11   6      319.23      307.19      7.49 o 
   4  11   6     1750.50     1599.96     20.77 o 
   5  11   6      186.01      182.35      7.12 o 
   6  11   6      119.51      125.91      6.36 o 
   0  12   6        1.09       -1.60      4.89 o 
   1  12   6     1180.99     1100.92     12.14 o 
   2  12   6      174.68      167.91      5.61 o 
   3  12   6      202.52      200.74      7.38 o 
   4  12   6       16.63       19.63      4.48 o 
   5  12   6       25.38       22.33      4.76 o 
   6  12   6       94.33       93.37      6.22 o 
   0  13   6        3.89        7.21      3.63 o 
   1  13   6      133.90      149.48      5.45 o 
   2  13   6      243.62      229.51      6.58 o 
   3  13   6      228.68      218.47      8.38 o 
   4  13   6      126.31      128.84      6.97 o 
   5  13   6        1.18        3.23      4.69 o 
   0  14   6      103.74      113.31      7.72 o 
   1  14   6      202.91      209.21      6.49 o 
   2  14   6       70.70       66.96      5.39 o 
   3  14   6       20.93       19.92      4.78 o 
   4  14   6       21.71       33.29      5.32 o 
   5  14   6       83.67      107.13      7.35 o 
   0  15   6       69.32       78.72      7.26 o 
   1  15   6      208.53      216.94      6.87 o 
   2  15   6       86.54       83.03      5.90 o 
   3  15   6       21.15       19.87      4.81 o 
   4  15   6      132.47      142.64      8.00 o 
   0  16   6        7.42       14.34      6.28 o 
   1  16   6      427.40      450.74     11.74 o 
   2  16   6      130.42      141.91      6.98 o 
   3  16   6       52.90       62.50      5.98 o 
   0  17   6      178.32      167.87     15.06 o 
   1  17   6      118.90      140.36      8.16 o 
   1   0   7     1249.29     1270.44     17.87 o 
   2   0   7     4620.31     4767.53     37.78 o 
   3   0   7     9836.08    11355.19     77.96 o 
   4   0   7     1516.52     1567.34     13.97 o 
   5   0   7       21.65       32.90      2.96 o 
   6   0   7       42.64       52.47      3.96 o 
   7   0   7      183.56      181.92      9.24 o 
   8   0   7      488.61      530.04     14.36 o 
   0   1   7      434.36      415.83      5.62 o 
   1   1   7     4342.47     4387.38     26.23 o 
   2   1   7     1496.70     1589.90      9.93 o 
   3   1   7     1447.43     1462.34     10.29 o 
   4   1   7      302.05      280.83      4.94 o 
   5   1   7      570.83      638.10      6.38 o 
   6   1   7      277.28      254.03      4.93 o 
   7   1   7       79.52       71.99      4.90 o 
   8   1   7       41.18       35.18      5.01 o 
   0   2   7      329.56      324.34      4.85 o 
   1   2   7      156.86      142.67      2.66 o 
   2   2   7     2350.13     2553.14     15.57 o 
   3   2   7     1844.35     2015.85     12.78 o 
   4   2   7      178.81      181.20      3.38 o 
   5   2   7      356.13      305.23      4.71 o 
   6   2   7      177.75      181.91      4.50 o 
   7   2   7      163.17      175.33      5.41 o 
   8   2   7      345.33      344.19      9.31 o 
   0   3   7      479.90      466.47      6.34 o 
   1   3   7     3559.74     3703.86     22.67 o 
   2   3   7      723.52      862.76      7.67 o 
   3   3   7      420.36      474.89      4.92 o 
   4   3   7       60.34       61.51      2.48 o 
   5   3   7      611.16      597.84      7.64 o 
   6   3   7      107.45      115.12      3.84 o 
   7   3   7      376.51      338.38     10.49 o 
   8   3   7      168.72      192.60      7.52 o 
   0   4   7    10928.95    11197.88     81.13 o 
   1   4   7      101.07      124.12      2.36 o 
   2   4   7      607.67      572.45      6.11 o 
   3   4   7      206.50      232.53      4.07 o 
   4   4   7      605.50      613.75      6.28 o 
   5   4   7      534.68      490.01      6.61 o 
   6   4   7      274.95      240.27      5.47 o 
   7   4   7      258.09      263.02      6.83 o 
   8   4   7       14.02        6.81      5.06 o 
   0   5   7     5042.90     5384.23     41.26 o 
   1   5   7      649.26      711.57      5.96 o 
   2   5   7       91.74       79.95      3.07 o 
   3   5   7      172.73      174.28      3.80 o 
   4   5   7      779.68      820.09      8.19 o 
   5   5   7      880.10      834.21      9.22 o 
   6   5   7     1213.00     1131.70     12.17 o 
   7   5   7       80.71       83.11      6.10 o 
   8   5   7        7.89        5.99      4.80 o 
   0   6   7      125.62      178.70      7.00 o 
   1   6   7     1448.97     1676.14     15.19 o 
   2   6   7      288.07      286.54      4.83 o 
   3   6   7      286.62      278.06      4.88 o 
   4   6   7      186.18      186.25      4.79 o 
   5   6   7      141.17      141.16      4.10 o 
   6   6   7      699.39      671.78      8.77 o 
   7   6   7        8.41        3.75      5.10 o 
   8   6   7       81.98       85.37      7.76 o 
   0   7   7      232.31      237.15      5.06 o 
   1   7   7      570.33      582.06      6.31 o 
   2   7   7      788.05      781.03      7.37 o 
   3   7   7      191.87      203.34      4.16 o 
   4   7   7      562.47      500.70      8.29 o 
   5   7   7      192.39      177.46      4.70 o 
   6   7   7      358.97      322.35      7.96 o 
   7   7   7        5.36        6.17      4.79 o 
   0   8   7      260.82      259.01      6.86 o 
   1   8   7      805.50      768.40      7.59 o 
   2   8   7      442.44      431.79      5.80 o 
   3   8   7      473.38      451.38      6.88 o 
   4   8   7      387.12      364.45      6.11 o 
   5   8   7      303.46      254.93      7.40 o 
   6   8   7      140.73      128.76      5.43 o 
   7   8   7       18.58       12.58      5.20 o 
   0   9   7      146.97      165.41      5.67 o 
   1   9   7      101.04      110.33      3.33 o 
   2   9   7      671.27      616.78      8.07 o 
   3   9   7     1137.33     1042.34     11.32 o 
   4   9   7      180.67      162.81      5.44 o 
   5   9   7      116.31      117.53      5.90 o 
   6   9   7       10.19       12.29      4.06 o 
   7   9   7       44.68       41.55      5.60 o 
   0  10   7      570.12      588.90     10.34 o 
   1  10   7      203.27      194.68      4.22 o 
   2  10   7      268.22      276.64      6.05 o 
   3  10   7      204.61      205.09      5.84 o 
   4  10   7      152.17      141.45      6.05 o 
   5  10   7      227.68      209.52      7.43 o 
   6  10   7      305.59      305.52      8.57 o 
   7  10   7       10.28       10.92      5.07 o 
   0  11   7      257.18      263.84      7.50 o 
   1  11   7      151.48      138.08      4.02 o 
   2  11   7     1560.71     1396.26     16.15 o 
   3  11   7     2070.22     1932.62     20.70 o 
   4  11   7       19.82       23.72      4.39 o 
   5  11   7      131.47      136.53      6.60 o 
   6  11   7      161.93      168.20      7.05 o 
   0  12   7     1035.54      983.58     14.79 o 
   1  12   7      171.18      171.77      5.10 o 
   2  12   7       78.09       72.24      4.43 o 
   3  12   7       89.81       98.70      5.91 o 
   4  12   7       35.57       42.71      5.24 o 
   5  12   7       25.04       27.35      4.92 o 
   6  12   7       76.74       72.11      5.78 o 
   0  13   7       85.17       82.14      5.17 o 
   1  13   7      189.48      199.58      6.08 o 
   2  13   7      126.65      141.36      5.56 o 
   3  13   7      202.55      207.61      7.84 o 
   4  13   7        0.53        2.77      4.45 o 
   5  13   7       47.82       48.45      5.45 o 
   0  14   7        8.80        6.69      5.24 o 
   1  14   7        8.21        4.35      3.60 o 
   2  14   7      120.65      116.54      6.14 o 
   3  14   7        8.64       11.25      4.47 o 
   4  14   7       96.16       91.66      7.48 o 
   5  14   7       66.02       64.77      6.08 o 
   0  15   7      156.80      180.12      9.33 o 
   1  15   7       10.32       10.84      4.20 o 
   2  15   7       11.79       23.15      5.62 o 
   3  15   7        5.38        0.25      4.42 o 
   4  15   7      137.27      146.11      9.18 o 
   0  16   7      879.29      933.50     19.74 o 
   1  16   7       59.96       74.92      6.73 o 
   2  16   7        1.89        0.25      4.52 o 
   3  16   7       23.59       25.63      5.34 o 
   0  17   7        2.23        4.47      7.45 o 
   1  17   7       14.86       17.83      5.73 o 
   0   0   8        1.40       -0.63      2.20 o 
   1   0   8     6014.58     5928.24     67.07 o 
   2   0   8     1326.38     1480.60     12.84 o 
   3   0   8     1042.81     1183.00     11.23 o 
   4   0   8     1713.79     1847.38     17.14 o 
   5   0   8       89.81       84.04      3.57 o 
   6   0   8       59.42       57.75      4.46 o 
   7   0   8      155.17      163.00      8.71 o 
   8   0   8       50.27       52.08      7.32 o 
   0   1   8      794.85      813.48      8.80 o 
   1   1   8     7105.06     7324.98     50.13 o 
   2   1   8      879.32      976.68      7.36 o 
   3   1   8      320.23      361.21      5.30 o 
   4   1   8     1653.79     1669.22     11.51 o 
   5   1   8      165.50      168.58      3.43 o 
   6   1   8       10.72       13.35      2.92 o 
   7   1   8       36.01       37.37      4.37 o 
   8   1   8      168.13      192.11      7.04 o 
   0   2   8     3356.26     3347.70     27.50 o 
   1   2   8      790.31      788.68      9.46 o 
   2   2   8      750.48      768.64      6.71 o 
   3   2   8     4310.27     4793.11     29.42 o 
   4   2   8      720.93      780.59      6.80 o 
   5   2   8       32.25       33.82      2.39 o 
   6   2   8       33.53       34.39      3.23 o 
   7   2   8        8.25        9.22      2.74 o 
   8   2   8       51.75       62.41      5.66 o 
   0   3   8     4668.24     4912.62     43.39 o 
   1   3   8      238.60      222.65      3.37 o 
   2   3   8      187.93      215.55      4.01 o 
   3   3   8     1706.60     1781.05     12.75 o 
   4   3   8      215.97      224.13      4.03 o 
   5   3   8      343.18      347.95      5.90 o 
   6   3   8      250.48      225.88      5.81 o 
   7   3   8      253.70      258.44      6.40 o 
   8   3   8      148.79      159.94      7.26 o 
   0   4   8     3777.35     4061.23     33.50 o 
   1   4   8     2451.46     2613.29     16.91 o 
   2   4   8      887.89      954.97      7.85 o 
   3   4   8      126.52      124.06      3.15 o 
   4   4   8      221.48      235.96      4.74 o 
   5   4   8      585.13      576.45      7.17 o 
   6   4   8       82.08       76.94      4.12 o 
   7   4   8       17.85       17.21      3.57 o 
   8   4   8      281.39      292.44     11.58 o 
   0   5   8    14754.37    16347.10    126.96 o 
   1   5   8    13841.81    15050.24     83.36 o 
   2   5   8     1937.18     2119.14     16.52 o 
   3   5   8      458.41      472.42      5.72 o 
   4   5   8       25.47       29.79      2.27 o 
   5   5   8      134.84      127.17      6.79 o 
   6   5   8      452.70      448.98      7.90 o 
   7   5   8      206.65      206.18     10.26 o 
   8   5   8       25.40       25.43      5.14 o 
   0   6   8      159.11      169.07      4.20 o 
   1   6   8     2058.61     2442.85     15.10 o 
   2   6   8      394.16      418.25      6.02 o 
   3   6   8       43.16       49.09      2.88 o 
   4   6   8       89.85       81.24      3.17 o 
   5   6   8      414.51      416.47      6.40 o 
   6   6   8        0.96       -3.64      2.87 o 
   7   6   8       36.89       31.87      5.18 o 
   8   6   8       16.57       14.94      5.10 o 
   0   7   8      767.22      914.51     10.51 o 
   1   7   8      274.97      301.45      3.92 o 
   2   7   8      104.41      109.68      3.29 o 
   3   7   8      263.86      257.91      4.71 o 
   4   7   8      314.48      292.41      5.45 o 
   5   7   8       47.35       39.74      2.99 o 
   6   7   8       10.97       14.76      3.84 o 
   7   7   8       47.58       51.22      5.88 o 
   0   8   8       96.21      115.29      6.74 o 
   1   8   8      459.33      457.52      6.45 o 
   2   8   8      606.45      606.55      8.40 o 
   3   8   8      175.46      172.00      4.63 o 
   4   8   8       71.39       75.32      3.50 o 
   5   8   8      461.89      423.25      8.58 o 
   6   8   8      378.45      349.78      9.11 o 
   7   8   8       65.97       57.71      6.77 o 
   0   9   8       16.78        7.29      2.55 o 
   1   9   8      256.53      254.82      4.50 o 
   2   9   8       47.29       59.27      3.30 o 
   3   9   8      489.34      464.17      7.86 o 
   4   9   8      109.77      108.21      4.75 o 
   5   9   8      250.40      249.15      7.05 o 
   6   9   8       23.32        8.04      4.41 o 
   7   9   8       72.37       81.91      6.86 o 
   0  10   8       60.21       59.76      5.52 o 
   1  10   8        7.00        9.20      2.29 o 
   2  10   8      407.59      336.59      6.65 o 
   3  10   8      111.86      102.30      4.63 o 
   4  10   8      101.83      100.15      5.50 o 
   5  10   8       92.38       86.60      5.19 o 
   6  10   8       17.62       18.75      4.83 o 
   7  10   8       64.74       51.13      6.51 o 
   0  11   8       93.46      101.72      5.30 o 
   1  11   8       56.93       70.20      3.33 o 
   2  11   8      337.60      309.32      6.44 o 
   3  11   8      319.77      304.27      7.52 o 
   4  11   8      313.98      302.53      8.75 o 
   5  11   8      326.34      317.62      8.36 o 
   6  11   8      115.40      115.48      6.95 o 
   0  12   8      203.65      166.81      6.38 o 
   1  12   8      685.75      614.45      8.76 o 
   2  12   8      652.56      618.65      9.79 o 
   3  12   8       53.16       49.71      6.63 o 
   4  12   8      201.36      194.38      8.84 o 
   5  12   8        1.29        5.53      4.07 o 
   6  12   8      112.79      115.08      7.06 o 
   0  13   8      101.00       92.27      5.22 o 
   1  13   8      317.56      296.16      7.90 o 
   2  13   8      100.75      102.81      5.28 o 
   3  13   8       36.96       39.11      4.81 o 
   4  13   8       77.23       88.77      5.69 o 
   5  13   8        4.63        7.03      4.51 o 
   0  14   8      155.99      142.66      8.36 o 
   1  14   8        8.29        8.07      3.71 o 
   2  14   8      361.59      331.36      9.99 o 
   3  14   8      139.39      122.63      6.35 o 
   4  14   8      183.08      186.53      7.61 o 
   5  14   8      172.73      185.61      8.05 o 
   0  15   8        0.02        5.64      5.63 o 
   1  15   8        7.12       18.17      4.36 o 
   2  15   8      377.37      382.78      9.68 o 
   3  15   8       69.93       83.38      8.30 o 
   4  15   8       72.31       82.15      6.49 o 
   0  16   8       22.07       14.23      7.87 o 
   1  16   8      550.84      577.77     13.08 o 
   2  16   8      212.69      248.19      9.07 o 
   3  16   8       35.80       36.24      5.62 o 
   0  17   8      470.73      528.84     18.50 o 
   1  17   8      103.82      115.36      7.75 o 
   1   0   9      791.01      798.22     12.30 o 
   2   0   9      651.45      767.70      8.83 o 
   3   0   9     8525.09     9335.37     69.23 o 
   4   0   9      894.84     1094.06     10.78 o 
   5   0   9      217.86      222.59      5.57 o 
   6   0   9      749.05      782.45     12.07 o 
   7   0   9       55.48       58.51      6.59 o 
   8   0   9       96.16       95.39      8.44 o 
   0   1   9       41.61       43.63      2.94 o 
   1   1   9      443.16      463.81      4.33 o 
   2   1   9     2865.83     3161.94     19.04 o 
   3   1   9     3891.30     4181.32     24.88 o 
   4   1   9       75.69       79.48      2.32 o 
   5   1   9     1555.04     1559.58     12.48 o 
   6   1   9        6.42        6.69      2.93 o 
   7   1   9      205.21      222.03      6.94 o 
   8   1   9       28.40       31.54      5.18 o 
   0   2   9     1681.71     1660.54     14.83 o 
   1   2   9     3837.36     3876.59     24.77 o 
   2   2   9     4047.96     4363.40     28.09 o 
   3   2   9     1588.43     1545.16     10.35 o 
   4   2   9      397.10      434.17      4.92 o 
   5   2   9      349.81      345.77      4.64 o 
   6   2   9       53.39       46.90      3.68 o 
   7   2   9        8.71        4.95      2.86 o 
   8   2   9       67.28       71.68      5.46 o 
   0   3   9     8044.86     8181.16     70.78 o 
   1   3   9      386.97      431.73      4.67 o 
   2   3   9     1075.36     1114.26     10.29 o 
   3   3   9      649.81      659.51      6.87 o 
   4   3   9      198.39      177.41      3.64 o 
   5   3   9       56.18       60.02      3.23 o 
   6   3   9      268.38      270.33      6.79 o 
   7   3   9       24.56       23.31      3.87 o 
   8   3   9       97.39       94.77      6.28 o 
   0   4   9      174.90      173.39      4.43 o 
   1   4   9     3046.75     3279.24     21.75 o 
   2   4   9       94.40       88.83      2.45 o 
   3   4   9       17.89       14.12      2.19 o 
   4   4   9      491.25      503.53      6.59 o 
   5   4   9       14.95        8.24      2.68 o 
   6   4   9      481.06      427.86      8.31 o 
   7   4   9       29.01       27.23      3.77 o 
   8   4   9        7.49       -0.64      5.53 o 
   0   5   9     1797.47     2007.27     18.37 o 
   1   5   9     1205.77     1287.15      9.22 o 
   2   5   9      558.63      576.73      6.44 o 
   3   5   9       31.94       36.88      2.56 o 
   4   5   9       68.99       55.41      2.67 o 
   5   5   9      781.04      696.35      8.68 o 
   6   5   9       93.62       86.81      4.57 o 
   7   5   9       48.66       52.47      4.60 o 
   8   5   9      177.04      191.52      8.00 o 
   0   6   9    11587.95    12672.96     92.08 o 
   1   6   9      161.37      191.94      3.11 o 
   2   6   9      124.69      130.12      3.40 o 
   3   6   9      249.85      255.84      5.18 o 
   4   6   9      312.70      306.00      6.02 o 
   5   6   9      246.39      240.33      5.46 o 
   6   6   9      490.56      468.05      9.60 o 
   7   6   9        3.32        0.45      4.57 o 
   8   6   9        2.94        3.03      4.70 o 
   0   7   9     1098.62     1233.32     13.12 o 
   1   7   9       48.57       59.29      2.12 o 
   2   7   9      232.65      215.44      4.55 o 
   3   7   9       90.46      103.94      3.21 o 
   4   7   9      352.32      336.53      6.44 o 
   5   7   9     1041.44      992.52     10.66 o 
   6   7   9       51.94       55.92      5.54 o 
   7   7   9      333.80      313.92      9.87 o 
   0   8   9      249.02      251.33      5.55 o 
   1   8   9      695.17      690.21      6.88 o 
   2   8   9        9.38        9.91      2.21 o 
   3   8   9      144.39      140.19      3.91 o 
   4   8   9      808.50      763.07      8.68 o 
   5   8   9      248.02      240.48      7.45 o 
   6   8   9      304.76      293.34      8.61 o 
   7   8   9        3.94       -3.82      5.48 o 
   0   9   9        0.54        2.48      2.46 o 
   1   9   9      584.41      577.25      6.59 o 
   2   9   9      143.38      117.74      3.82 o 
   3   9   9      148.70      134.48      5.40 o 
   4   9   9      105.13       92.39      3.96 o 
   5   9   9      120.09      119.14      5.42 o 
   6   9   9       79.70       84.59      5.89 o 
   7   9   9       39.96       42.96      5.97 o 
   0  10   9       14.33       12.26      2.91 o 
   1  10   9        3.88        3.01      2.00 o 
   2  10   9      199.47      183.23      4.71 o 
   3  10   9      483.96      411.70      6.92 o 
   4  10   9     1026.25      935.44     11.77 o 
   5  10   9       41.44       43.75      4.66 o 
   6  10   9       11.74       15.97      4.78 o 
   7  10   9       29.31       33.39      6.06 o 
   0  11   9        2.02       -0.21      3.46 o 
   1  11   9       35.31       31.60      2.98 o 
   2  11   9      480.34      424.17      6.89 o 
   3  11   9     1668.12     1524.51     24.95 o 
   4  11   9      117.01      127.13      6.79 o 
   5  11   9      308.70      295.26      8.16 o 
   6  11   9       17.84       22.27      5.07 o 
   0  12   9        3.07        1.47      3.66 o 
   1  12   9      391.96      391.59      7.14 o 
   2  12   9      202.17      186.44      5.44 o 
   3  12   9      210.91      218.73      6.47 o 
   4  12   9      102.24       98.39      5.85 o 
   5  12   9       40.29       38.33      4.81 o 
   6  12   9      217.26      233.75      8.85 o 
   0  13   9       83.90       84.64      7.87 o 
   1  13   9       73.10       78.42      4.65 o 
   2  13   9      252.03      244.03      6.95 o 
   3  13   9       70.39       68.50      4.87 o 
   4  13   9       93.62       84.38      6.79 o 
   5  13   9       28.16       26.29      4.96 o 
   0  14   9       93.73       92.01      7.33 o 
   1  14   9      158.23      165.14      6.02 o 
   2  14   9       26.12       33.56      4.84 o 
   3  14   9      348.53      350.88      9.43 o 
   4  14   9       95.02       93.24      7.10 o 
   0  15   9      126.92      137.97      8.70 o 
   1  15   9       37.12       31.85      6.66 o 
   2  15   9       11.39       11.15      4.64 o 
   3  15   9      217.03      219.99      8.18 o 
   4  15   9       83.24       85.49      6.43 o 
   0  16   9      613.71      630.55     19.16 o 
   1  16   9      195.16      210.59      8.82 o 
   2  16   9       13.62       13.46      4.89 o 
   3  16   9       85.85       87.79      6.40 o 
   0  17   9      196.11      203.37     12.87 o 
   1  17   9      137.08      143.52      8.19 o 
   0   0  10      501.82      427.54      9.36 o 
   1   0  10     1597.18     1659.21     18.94 o 
   2   0  10     1832.48     2094.36     19.15 o 
   3   0  10      200.40      223.38      4.49 o 
   4   0  10     1063.62     1007.73     11.08 o 
   5   0  10      272.85      314.59      6.51 o 
   6   0  10       32.93       29.77      4.50 o 
   7   0  10       66.89       46.99      6.51 o 
   8   0  10      305.62      305.63     16.93 o 
   0   1  10     1523.74     1583.34     17.07 o 
   1   1  10      604.14      637.24      5.71 o 
   2   1  10     3416.33     3548.94     22.29 o 
   3   1  10      263.55      314.00      3.65 o 
   4   1  10      134.10      129.13      2.75 o 
   5   1  10      222.33      237.42      3.95 o 
   6   1  10      414.14      374.65      6.85 o 
   7   1  10      125.26      118.06      5.70 o 
   8   1  10       82.18       99.03      6.86 o 
   0   2  10     3327.21     3321.54     27.64 o 
   1   2  10     2116.58     2086.01     14.37 o 
   2   2  10      897.66      978.41      8.13 o 
   3   2  10     1893.99     1967.82     13.05 o 
   4   2  10      419.21      428.46      5.80 o 
   5   2  10      549.59      518.06      6.36 o 
   6   2  10       69.69       72.34      4.41 o 
   7   2  10       44.51       47.49      4.92 o 
   8   2  10      144.03      140.45      6.62 o 
   0   3  10     2389.07     2337.24     20.39 o 
   1   3  10      482.30      421.11      4.66 o 
   2   3  10      889.27     1015.36      8.48 o 
   3   3  10       73.10       81.52      2.47 o 
   4   3  10       13.01       17.08      2.01 o 
   5   3  10     1193.56     1187.82     11.47 o 
   6   3  10       90.07       87.58      4.58 o 
   7   3  10      256.77      244.20      6.70 o 
   8   3  10       30.27       30.68      4.84 o 
   0   4  10       77.75       76.07      4.32 o 
   1   4  10     2144.04     2402.70     17.54 o 
   2   4  10     1554.24     1632.62     12.97 o 
   3   4  10      205.91      235.13      4.64 o 
   4   4  10      543.79      605.22      7.33 o 
   5   4  10      264.55      205.49      5.27 o 
   6   4  10      167.28      180.41      5.83 o 
   7   4  10       36.65       39.73      3.94 o 
   8   4  10       93.59       85.60      7.58 o 
   0   5  10    15599.74    16711.63    142.63 o 
   1   5  10     2210.59     2414.14     16.22 o 
   2   5  10     1097.96     1130.05      9.93 o 
   3   5  10       17.13       16.12      2.31 o 
   4   5  10       13.81       10.74      2.61 o 
   5   5  10      694.48      680.69      8.60 o 
   6   5  10      214.26      220.72      6.90 o 
   7   5  10        6.88        6.35      3.65 o 
   8   5  10       50.51       48.39      6.21 o 
   0   6  10     1293.70     1521.33     14.48 o 
   1   6  10      383.59      427.59      4.25 o 
   2   6  10      141.02      167.08      4.17 o 
   3   6  10      241.89      259.88      4.96 o 
   4   6  10      862.86      799.87     12.08 o 
   5   6  10     1268.66     1144.85     12.50 o 
   6   6  10      145.45      143.08      5.67 o 
   7   6  10      436.38      470.14     11.45 o 
   8   6  10       65.33       72.75      6.27 o 
   0   7  10     1394.56     1577.76     14.50 o 
   1   7  10      582.37      566.26      5.35 o 
   2   7  10       55.23       46.27      2.58 o 
   3   7  10      204.21      209.53      4.78 o 
   4   7  10      345.54      319.98      5.69 o 
   5   7  10      817.95      795.08      9.47 o 
   6   7  10       69.40       75.93      8.48 o 
   7   7  10      364.71      367.82     10.73 o 
   0   8  10       32.84       46.07      3.03 o 
   1   8  10      378.58      405.55      4.97 o 
   2   8  10      155.48      155.64      3.95 o 
   3   8  10      297.93      268.93      5.21 o 
   4   8  10       78.56       78.89      3.60 o 
   5   8  10      564.63      526.75      8.75 o 
   6   8  10       40.41       48.59      6.06 o 
   7   8  10        9.53       14.87      5.35 o 
   0   9  10       23.81       29.48      3.09 o 
   1   9  10      638.55      694.81      7.24 o 
   2   9  10      303.07      296.01      5.25 o 
   3   9  10      177.14      170.50      4.73 o 
   4   9  10      326.65      311.22      6.39 o 
   5   9  10       68.42       63.00      5.08 o 
   6   9  10       13.40        7.45      4.80 o 
   7   9  10       62.08       63.94      6.52 o 
   0  10  10       73.73       88.06      4.71 o 
   1  10  10       31.49       29.65      2.88 o 
   2  10  10        5.63        4.92      2.58 o 
   3  10  10      807.95      755.83     11.00 o 
   4  10  10     1200.96     1092.57     12.95 o 
   5  10  10      148.27      136.64      6.16 o 
   6  10  10       90.58      102.22      6.47 o 
   0  11  10      323.88      286.49      9.34 o 
   1  11  10      775.21      681.69      8.46 o 
   2  11  10     1055.85      951.37     10.56 o 
   3  11  10       17.61       18.02      3.44 o 
   4  11  10      278.30      238.28      7.08 o 
   5  11  10      155.98      144.81      6.32 o 
   6  11  10       67.64       74.68      6.18 o 
   0  12  10        4.70       -0.17      3.62 o 
   1  12  10      245.75      230.54      5.88 o 
   2  12  10      122.62      131.80      4.91 o 
   3  12  10       68.22       63.15      4.37 o 
   4  12  10      149.73      141.54      6.11 o 
   5  12  10       22.62       18.44      4.48 o 
   6  12  10       56.16       63.18      6.20 o 
   0  13  10       12.74       17.46     11.64 o 
   1  13  10       46.83       47.57      4.51 o 
   2  13  10      359.63      314.09      7.63 o 
   3  13  10      306.06      317.67      8.07 o 
   4  13  10       38.84       44.27      5.15 o 
   5  13  10       43.56       46.41      5.50 o 
   0  14  10       20.09       29.03      6.21 o 
   1  14  10       82.75       80.37      4.91 o 
   2  14  10       14.72       20.38      4.05 o 
   3  14  10      148.86      150.48      7.20 o 
   4  14  10       84.55       78.86      5.60 o 
   0  15  10     1120.14     1171.12     25.70 o 
   1  15  10      166.67      167.87      7.57 o 
   2  15  10      270.20      286.80      8.66 o 
   3  15  10      184.26      210.16      8.93 o 
   4  15  10       66.26       81.10      6.47 o 
   0  16  10      146.29      167.29     11.61 o 
   1  16  10      110.18      139.20      7.47 o 
   2  16  10      403.38      417.95     10.58 o 
   0  17  10        4.37        4.20      7.55 o 
   1   0  11     6696.22     7333.14     90.21 o 
   2   0  11     3665.47     3874.50     32.83 o 
   3   0  11      145.69      140.72      7.29 o 
   4   0  11      279.46      303.73      5.89 o 
   5   0  11       57.84       73.42      4.31 o 
   6   0  11      288.60      270.41     10.00 o 
   7   0  11       14.94       30.78      6.20 o 
   8   0  11       23.21       29.47      8.37 o 
   0   1  11     3368.61     3275.73     29.86 o 
   1   1  11     1590.96     1750.91     11.74 o 
   2   1  11     6075.04     6683.04     42.04 o 
   3   1  11     2769.26     2951.40     17.64 o 
   4   1  11      554.13      589.88      5.35 o 
   5   1  11      112.45      105.84      3.34 o 
   6   1  11       70.47       84.66      4.12 o 
   7   1  11       99.50      119.86      5.78 o 
   8   1  11      385.79      384.06     11.35 o 
   0   2  11     2370.67     2297.15     21.86 o 
   1   2  11      841.30      910.44     11.95 o 
   2   2  11      387.32      385.85      4.25 o 
   3   2  11      586.48      574.02      5.52 o 
   4   2  11      609.07      610.61      6.46 o 
   5   2  11       13.91       22.24      2.74 o 
   6   2  11       29.16       26.25      3.79 o 
   7   2  11      205.33      210.96      7.41 o 
   8   2  11       28.33       30.46      5.27 o 
   0   3  11      698.16      799.21      8.89 o 
   1   3  11      349.82      354.66      4.40 o 
   2   3  11      265.99      303.62      3.87 o 
   3   3  11      132.58      118.59      2.86 o 
   4   3  11      376.84      380.76      5.07 o 
   5   3  11     1160.47     1079.53     11.53 o 
   6   3  11      175.94      168.79      5.62 o 
   7   3  11      117.29      116.34      5.28 o 
   8   3  11       83.87       90.85      5.89 o 
   0   4  11     1654.11     1694.45     17.40 o 
   1   4  11       46.72       37.73      2.17 o 
   2   4  11      347.64      375.42      4.92 o 
   3   4  11      245.34      240.40      4.76 o 
   4   4  11     1112.28     1051.18     10.16 o 
   5   4  11      210.34      206.37      5.31 o 
   6   4  11      218.54      192.26      5.99 o 
   7   4  11      235.44      228.94      6.66 o 
   8   4  11      250.97      290.24     10.07 o 
   0   5  11     8942.63     9646.37     83.95 o 
   1   5  11     1719.35     1754.20     13.17 o 
   2   5  11       64.21       71.44      3.17 o 
   3   5  11      102.53       97.61      3.77 o 
   4   5  11      122.21      125.93      4.16 o 
   5   5  11       51.34       64.25      3.62 o 
   6   5  11      800.39      767.66     11.26 o 
   7   5  11      224.37      236.81      7.14 o 
   8   5  11      101.86      111.46     12.11 o 
   0   6  11     8092.00     8842.80     86.43 o 
   1   6  11     2049.03     2220.47     13.89 o 
   2   6  11     1066.93     1078.09      9.97 o 
   3   6  11     1131.20     1145.62     11.21 o 
   4   6  11       17.05       14.51      2.91 o 
   5   6  11      326.96      295.96      6.45 o 
   6   6  11      228.16      233.79      6.47 o 
   7   6  11       29.86       35.55      5.36 o 
   0   7  11     1373.57     1401.56     13.33 o 
   1   7  11       32.34       39.54      1.85 o 
   2   7  11      587.67      616.79      6.98 o 
   3   7  11      418.03      383.88      6.10 o 
   4   7  11      153.30      144.61      4.50 o 
   5   7  11       26.77       28.69      3.25 o 
   6   7  11      118.82      110.81      6.05 o 
   7   7  11       19.55       25.11      5.74 o 
   0   8  11       42.73       39.27      2.99 o 
   1   8  11      227.12      212.74      3.99 o 
   2   8  11      575.14      573.47      6.64 o 
   3   8  11      110.38       92.46      3.45 o 
   4   8  11      495.53      443.92      7.23 o 
   5   8  11       13.06       14.32      3.95 o 
   6   8  11      176.48      159.88      7.44 o 
   7   8  11       90.61      108.63      7.29 o 
   0   9  11       35.95       36.44      3.25 o 
   1   9  11      186.79      205.43      4.31 o 
   2   9  11       33.84       42.40      3.90 o 
   3   9  11      415.29      374.50      6.49 o 
   4   9  11       97.16       89.80      4.07 o 
   5   9  11      128.28      140.36      5.85 o 
   6   9  11      194.41      187.87      8.18 o 
   7   9  11       46.37       49.64      6.43 o 
   0  10  11      157.62      135.26      5.56 o 
   1  10  11      199.02      208.99      4.87 o 
   2  10  11      533.56      468.67      7.07 o 
   3  10  11     2065.95     1859.80     17.29 o 
   4  10  11      213.27      212.46      6.42 o 
   5  10  11       43.29       37.87      4.24 o 
   6  10  11        6.35        9.23      5.04 o 
   0  11  11        0.40       -0.21      4.98 o 
   1  11  11      547.31      487.53      7.71 o 
   2  11  11        9.72       15.21      2.91 o 
   3  11  11      160.34      161.20      5.11 o 
   4  11  11      142.55      136.31      5.87 o 
   5  11  11       34.79       31.11      4.47 o 
   6  11  11       47.84       51.15      6.29 o 
   0  12  11      168.89      176.01      6.78 o 
   1  12  11       11.17        5.71      2.86 o 
   2  12  11      260.30      236.22      6.17 o 
   3  12  11      332.58      289.35      7.04 o 
   4  12  11       61.60       66.01      6.53 o 
   5  12  11      127.01      140.90      7.17 o 
   6  12  11      114.74      130.56      7.37 o 
   0  13  11        0.59       -5.56      5.12 o 
   1  13  11      120.49      112.74      5.87 o 
   2  13  11      333.15      328.07     12.06 o 
   3  13  11      443.38      458.27     10.71 o 
   4  13  11       68.90       84.90      5.45 o 
   5  13  11        2.38       -4.45      4.58 o 
   0  14  11       30.98       36.27      7.31 o 
   1  14  11       91.66       86.84      5.01 o 
   2  14  11       92.63       93.85      5.32 o 
   3  14  11       43.12       43.99      9.15 o 
   4  14  11       53.69       54.42      5.16 o 
   0  15  11      143.98      146.06     10.33 o 
   1  15  11       31.85       33.16      5.30 o 
   2  15  11       11.29        9.12      4.52 o 
   3  15  11      126.69      138.46      7.08 o 
   0  16  11      255.89      272.02     13.53 o 
   1  16  11      119.79      140.71      8.75 o 
   2  16  11       22.01       24.87      7.74 o 
   0   0  12      580.34      543.22      8.05 o 
   1   0  12     5591.35     5799.07    110.76 o 
   2   0  12       83.24       75.62      3.18 o 
   3   0  12        1.17        5.15      2.41 o 
   4   0  12      492.89      558.24      7.67 o 
   5   0  12      365.91      299.37      7.14 o 
   6   0  12       31.83       40.88      6.06 o 
   7   0  12      149.35      120.35      8.27 o 
   8   0  12      227.86      236.42     11.21 o 
   0   1  12      669.32      667.40      8.63 o 
   1   1  12      298.99      315.10      3.84 o 
   2   1  12      713.19      693.43      6.80 o 
   3   1  12     2662.42     2883.32     19.15 o 
   4   1  12     1296.67     1397.62      9.43 o 
   5   1  12      642.08      670.68      7.42 o 
   6   1  12      208.85      200.23      5.39 o 
   7   1  12      219.42      234.69      7.19 o 
   8   1  12       37.49       42.25      5.99 o 
   0   2  12      728.65      730.54      9.02 o 
   1   2  12      973.77      914.06      8.10 o 
   2   2  12      135.64      128.12      2.60 o 
   3   2  12       59.19       65.80      2.37 o 
   4   2  12      226.52      228.85      3.47 o 
   5   2  12       56.99       60.75      3.96 o 
   6   2  12      123.22      127.41      4.82 o 
   7   2  12      187.13      215.74      7.57 o 
   8   2  12       88.39      108.48      6.66 o 
   0   3  12     2715.14     2750.24     23.89 o 
   1   3  12     1342.00     1323.19     10.28 o 
   2   3  12      684.43      661.37      5.88 o 
   3   3  12      120.22      124.70      3.46 o 
   4   3  12      667.05      633.20      7.35 o 
   5   3  12     1046.02      978.33     11.91 o 
   6   3  12      124.23      104.00      4.77 o 
   7   3  12       79.81       97.74      5.86 o 
   8   3  12       17.12       24.35      4.84 o 
   0   4  12     3157.33     3369.78     28.82 o 
   1   4  12      514.71      538.89      6.09 o 
   2   4  12      937.55      936.86      7.37 o 
   3   4  12      247.95      254.32      5.65 o 
   4   4  12       14.92       27.68      2.84 o 
   5   4  12      612.32      634.37      9.47 o 
   6   4  12       36.93       39.33      4.05 o 
   7   4  12      269.11      261.15      7.09 o 
   8   4  12      119.47      133.95      6.69 o 
   0   5  12     1491.30     1639.53     17.38 o 
   1   5  12     1815.44     1897.85     14.13 o 
   2   5  12     1158.10     1177.59      9.49 o 
   3   5  12      380.14      382.45      5.34 o 
   4   5  12      707.98      660.04     10.15 o 
   5   5  12      240.14      239.06      6.35 o 
   6   5  12      386.46      407.64      8.43 o 
   7   5  12       27.23       29.19      4.12 o 
   8   5  12      267.70      297.42     11.65 o 
   0   6  12      690.36      767.27     11.30 o 
   1   6  12     2641.25     2789.72     17.59 o 
   2   6  12      397.66      371.72      6.85 o 
   3   6  12     1114.19     1095.26     13.03 o 
   4   6  12       50.38       45.48      3.40 o 
   5   6  12      443.24      427.86      8.14 o 
   6   6  12       54.53       47.70      4.80 o 
   7   6  12        9.80        9.15      4.55 o 
   0   7  12      991.25     1029.45     12.54 o 
   1   7  12      134.54      134.05      2.71 o 
   2   7  12       31.57       29.53      2.31 o 
   3   7  12      260.73      223.69      4.95 o 
   4   7  12       44.16       38.93      3.48 o 
   5   7  12      376.68      361.86     10.82 o 
   6   7  12       48.78       45.09      5.43 o 
   7   7  12       17.59       14.67      5.17 o 
   0   8  12      205.27      190.37      5.34 o 
   1   8  12       53.02       57.35      2.58 o 
   2   8  12      493.69      509.55      6.37 o 
   3   8  12      417.73      413.81      7.19 o 
   4   8  12      578.05      567.01      7.28 o 
   5   8  12       64.79       68.62      5.35 o 
   6   8  12       52.84       42.83      5.63 o 
   7   8  12       51.01       51.11      6.14 o 
   0   9  12      737.15      702.43     15.23 o 
   1   9  12      629.28      622.91      7.39 o 
   2   9  12      649.34      616.47      7.23 o 
   3   9  12       35.81       47.89      3.62 o 
   4   9  12       86.37       81.68      4.06 o 
   5   9  12      818.46      751.06     13.69 o 
   6   9  12       75.01       57.81      6.00 o 
   7   9  12      261.74      301.30     12.79 o 
   0  10  12        8.49        7.27      5.12 o 
   1  10  12       78.31       95.32      3.78 o 
   2  10  12      411.55      360.20      6.47 o 
   3  10  12      172.71      163.56      4.64 o 
   4  10  12      330.52      315.89      7.18 o 
   5  10  12       18.18       16.96      4.69 o 
   6  10  12      262.90      257.37      9.51 o 
   0  11  12        0.16       -0.32      3.83 o 
   1  11  12      338.74      293.50      7.48 o 
   2  11  12      350.89      324.79      6.26 o 
   3  11  12      260.44      257.33      6.15 o 
   4  11  12       25.77       37.48      4.92 o 
   5  11  12       37.32       41.52      5.12 o 
   6  11  12       57.14       49.36      6.20 o 
   0  12  12       20.89       21.98      5.29 o 
   1  12  12       43.50       49.33      4.08 o 
   2  12  12      581.59      569.04      8.90 o 
   3  12  12      261.14      258.32      6.65 o 
   4  12  12       25.63       15.35      3.97 o 
   5  12  12       10.50       12.73      4.89 o 
   0  13  12       99.91      110.58      8.07 o 
   1  13  12       95.46       84.59      4.42 o 
   2  13  12      206.20      200.93      6.47 o 
   3  13  12      161.30      150.58      7.25 o 
   4  13  12       97.43      111.03      5.91 o 
   5  13  12       90.32       90.57      8.52 o 
   0  14  12      243.38      238.90     11.00 o 
   1  14  12       19.79       19.72      4.77 o 
   2  14  12       87.89       99.28      5.40 o 
   3  14  12       26.77       13.81      4.64 o 
   4  14  12       25.11       36.11      4.90 o 
   0  15  12       27.59       28.84      7.79 o 
   1  15  12      482.84      474.73     11.50 o 
   2  15  12      254.19      269.71      8.50 o 
   3  15  12       58.16       68.41      5.92 o 
   0  16  12       40.11       30.72     12.92 o 
   1  16  12      304.96      316.60     10.20 o 
   2  16  12      235.33      256.12     10.49 o 
   1   0  13      104.87      141.56      5.13 o 
   2   0  13     4236.33     4808.94     44.41 o 
   3   0  13     1739.94     1798.17     18.04 o 
   4   0  13      312.31      300.15      6.59 o 
   5   0  13        2.43       -4.38      2.92 o 
   6   0  13      315.79      299.55     10.51 o 
   7   0  13      496.69      538.42     14.65 o 
   8   0  13       20.41       18.89      6.79 o 
   0   1  13       24.87       16.04      2.32 o 
   1   1  13      464.45      512.22      4.93 o 
   2   1  13     3025.32     3249.36     23.20 o 
   3   1  13      697.85      826.91      8.03 o 
   4   1  13      291.28      271.69      3.83 o 
   5   1  13      243.04      219.43      4.80 o 
   6   1  13      206.00      189.98      7.19 o 
   7   1  13       25.12       19.89      4.31 o 
   8   1  13      141.23      160.09      7.59 o 
   0   2  13     1502.74     1451.31     15.23 o 
   1   2  13       52.48       48.14      2.06 o 
   2   2  13     2033.47     2077.81     14.12 o 
   3   2  13      384.86      391.88      4.86 o 
   4   2  13      191.40      172.13      3.26 o 
   5   2  13      249.48      266.41      6.23 o 
   6   2  13       54.06       37.89      3.66 o 
   7   2  13       86.15      107.33      6.11 o 
   8   2  13       52.35       52.00      5.85 o 
   0   3  13       34.64       31.66      2.57 o 
   1   3  13      331.17      342.46      4.74 o 
   2   3  13      198.52      217.75      3.27 o 
   3   3  13      175.64      168.01      3.52 o 
   4   3  13      337.18      391.28      6.23 o 
   5   3  13       23.56       23.36      3.40 o 
   6   3  13      174.86      163.38      5.42 o 
   7   3  13       40.82       40.50      5.11 o 
   8   3  13       90.72       86.58      6.51 o 
   0   4  13      378.00      348.77      5.92 o 
   1   4  13      880.62      979.66      8.99 o 
   2   4  13       71.09       80.79      2.25 o 
   3   4  13      225.23      231.24      4.83 o 
   4   4  13      243.63      216.01      5.10 o 
   5   4  13      226.82      220.02      6.12 o 
   6   4  13       55.35       54.55      4.32 o 
   7   4  13       18.19       18.71      3.91 o 
   8   4  13      283.21      286.38      9.24 o 
   0   5  13      188.38      193.32      4.86 o 
   1   5  13       11.05        8.61      1.85 o 
   2   5  13      994.10     1045.34      8.82 o 
   3   5  13      858.66      752.42      7.85 o 
   4   5  13     1119.36     1103.71     11.57 o 
   5   5  13      329.84      300.94      7.16 o 
   6   5  13      337.35      297.43      7.49 o 
   7   5  13       37.44       34.68      5.58 o 
   8   5  13      134.44      140.03      8.30 o 
   0   6  13     1075.38     1163.93     13.75 o 
   1   6  13     1246.47     1270.65      9.94 o 
   2   6  13      552.51      562.46      7.19 o 
   3   6  13      651.44      634.93      8.17 o 
   4   6  13       64.20       59.54      3.61 o 
   5   6  13      526.49      465.43      8.56 o 
   6   6  13      188.82      192.20      6.38 o 
   7   6  13       37.66       38.88      5.22 o 
   0   7  13        3.13       12.36      3.03 o 
   1   7  13      510.87      547.96      5.47 o 
   2   7  13      167.84      155.88      4.24 o 
   3   7  13      196.10      174.38      5.57 o 
   4   7  13      937.77      876.42     10.52 o 
   5   7  13      137.13      141.15      5.43 o 
   6   7  13      100.78       99.19      5.01 o 
   7   7  13       91.29       93.49      6.83 o 
   0   8  13       48.54       49.43      6.09 o 
   1   8  13      387.95      386.41      5.41 o 
   2   8  13      564.17      578.33      6.81 o 
   3   8  13      682.02      630.43      7.37 o 
   4   8  13       63.33       58.78      3.66 o 
   5   8  13      292.43      289.51      7.50 o 
   6   8  13       65.02       48.23      5.29 o 
   7   8  13      150.93      163.30      9.16 o 
   0   9  13        4.61        7.38      3.37 o 
   1   9  13      139.00      161.62      4.02 o 
   2   9  13      475.21      468.28      6.37 o 
   3   9  13       24.21       24.02      3.00 o 
   4   9  13      140.30      130.73      4.63 o 
   5   9  13      235.57      222.29      7.25 o 
   6   9  13       87.07       90.93      7.90 o 
   7   9  13       15.38        6.00      8.34 o 
   0  10  13      135.21      188.13      7.38 o 
   1  10  13       82.07       79.98      3.67 o 
   2  10  13      306.32      284.47      6.01 o 
   3  10  13      563.95      522.58      7.55 o 
   4  10  13       23.59       19.22      3.25 o 
   5  10  13       97.23       90.63      6.47 o 
   6  10  13       53.96       65.04      6.57 o 
   0  11  13      355.54      274.63      8.44 o 
   1  11  13      416.06      332.53      6.64 o 
   2  11  13     1072.13      934.70     10.60 o 
   3  11  13       70.82       82.57      4.29 o 
   4  11  13      469.64      437.05      8.00 o 
   5  11  13       99.73      109.08      6.86 o 
   6  11  13       23.94       27.60      5.85 o 
   0  12  13       52.01       71.93      8.61 o 
   1  12  13       11.47       14.45      3.13 o 
   2  12  13        7.40        3.09      3.08 o 
   3  12  13       56.19       57.03      4.21 o 
   4  12  13       41.47       42.57      4.45 o 
   5  12  13       17.30       17.09      5.43 o 
   0  13  13        6.78        3.98      5.45 o 
   1  13  13      118.19      108.76      5.19 o 
   2  13  13       41.00       46.13      4.35 o 
   3  13  13      138.78      139.19      5.96 o 
   4  13  13       95.84      103.53      5.81 o 
   5  13  13      111.17      124.92      7.20 o 
   0  14  13       11.40        5.02      5.67 o 
   1  14  13        6.41       10.82      4.51 o 
   2  14  13        8.56       12.61      3.92 o 
   3  14  13       89.82      102.78      6.26 o 
   4  14  13      223.40      240.73      9.18 o 
   0  15  13       67.68       66.05      8.54 o 
   1  15  13      122.35      144.55      7.47 o 
   2  15  13      313.61      309.92      8.39 o 
   3  15  13      223.74      250.69     11.71 o 
   0  16  13       80.47       90.67     10.28 o 
   1  16  13      123.23      128.56      7.52 o 
   2  16  13      147.89      148.38      8.87 o 
   0   0  14      314.96      342.54      8.70 o 
   1   0  14     4376.42     4767.85     36.48 o 
   2   0  14       10.98       -0.22      2.57 o 
   3   0  14       55.90       54.97      3.37 o 
   4   0  14       79.43       75.88      3.98 o 
   5   0  14       91.97       73.38      5.83 o 
   6   0  14       14.84       12.74      5.43 o 
   7   0  14       35.93       45.39      6.79 o 
   8   0  14      398.05      413.79     14.33 o 
   0   1  14       75.70       91.34      3.35 o 
   1   1  14       26.59       22.70      1.90 o 
   2   1  14      974.45     1062.26      9.91 o 
   3   1  14      736.92      764.95     12.11 o 
   4   1  14      331.24      292.13      4.66 o 
   5   1  14      102.26      125.28      4.31 o 
   6   1  14      164.33      182.86      6.85 o 
   7   1  14       18.85       22.66      4.46 o 
   8   1  14      113.74      114.38      6.92 o 
   0   2  14       16.75       18.22      2.58 o 
   1   2  14      809.78      847.78      7.41 o 
   2   2  14       17.73       17.00      1.52 o 
   3   2  14      510.39      527.65      6.10 o 
   4   2  14      350.20      379.29      5.30 o 
   5   2  14     2043.33     1950.70     17.94 o 
   6   2  14      304.40      276.42      6.72 o 
   7   2  14       77.07       82.49      5.91 o 
   8   2  14      104.43      126.30      7.01 o 
   0   3  14      640.71      613.14      7.87 o 
   1   3  14      163.92      156.68      3.60 o 
   2   3  14      343.17      355.98      4.21 o 
   3   3  14     1261.35     1315.75     10.37 o 
   4   3  14     1670.40     1617.77     15.32 o 
   5   3  14      182.39      153.78      5.21 o 
   6   3  14      189.06      197.18      6.22 o 
   7   3  14       64.33       66.82      5.91 o 
   8   3  14       24.66       33.78      5.45 o 
   0   4  14       34.30       42.81      2.79 o 
   1   4  14      925.21      940.48      9.35 o 
   2   4  14      474.48      521.92      5.16 o 
   3   4  14     1293.86     1212.69     10.74 o 
   4   4  14      197.00      180.41      4.66 o 
   5   4  14      349.04      339.63      7.30 o 
   6   4  14       67.32       51.96      4.37 o 
   7   4  14       74.48       82.05      6.48 o 
   8   4  14      136.83      150.06      7.07 o 
   0   5  14        3.19       -0.70      2.93 o 
   1   5  14      373.28      394.41      5.26 o 
   2   5  14     1081.56     1114.09      8.67 o 
   3   5  14     1257.99     1268.57     11.22 o 
   4   5  14      854.96      757.51      9.40 o 
   5   5  14      440.73      356.09      7.61 o 
   6   5  14       81.66       84.52      4.95 o 
   7   5  14       69.61       71.70      5.26 o 
   0   6  14      210.45      225.45      5.35 o 
   1   6  14      613.29      590.55      6.63 o 
   2   6  14      665.17      669.63      6.86 o 
   3   6  14     1600.66     1575.77     13.55 o 
   4   6  14      283.43      279.69      6.02 o 
   5   6  14      227.13      199.16      6.34 o 
   6   6  14      344.60      340.31      8.08 o 
   7   6  14      111.82      103.98      5.80 o 
   0   7  14       34.91       41.10      3.28 o 
   1   7  14      279.78      298.10      4.48 o 
   2   7  14      371.04      340.09      5.66 o 
   3   7  14     1560.10     1470.80     13.26 o 
   4   7  14      972.45      887.13     10.64 o 
   5   7  14       91.01       86.88      4.73 o 
   6   7  14      101.36      103.67      5.19 o 
   7   7  14        2.31        9.30      4.55 o 
   0   8  14      817.16      852.52     11.55 o 
   1   8  14      645.36      647.48      7.13 o 
   2   8  14       28.17       31.29      2.88 o 
   3   8  14      447.03      447.81      6.89 o 
   4   8  14      217.06      231.19      5.62 o 
   5   8  14      365.98      370.20      9.03 o 
   6   8  14       16.29       20.22      4.67 o 
   7   8  14       23.53       15.66      5.55 o 
   0   9  14      429.58      520.73      8.82 o 
   1   9  14      366.43      355.37      6.19 o 
   2   9  14       86.08       91.03      3.55 o 
   3   9  14      193.40      183.88      4.95 o 
   4   9  14        3.23        3.34      2.50 o 
   5   9  14       11.59       14.19      3.85 o 
   6   9  14        9.89       10.43      5.06 o 
   7   9  14        3.79        4.18      5.41 o 
   0  10  14       39.09       53.53      5.56 o 
   1  10  14        6.60       11.75      2.73 o 
   2  10  14      399.79      312.34      5.89 o 
   3  10  14      130.07      122.70      4.61 o 
   4  10  14      129.97      131.93      7.02 o 
   5  10  14       69.26       84.33      9.59 o 
   6  10  14       40.42       40.78      6.01 o 
   0  11  14      642.35      436.38     12.34 o 
   1  11  14      133.77      138.02      4.97 o 
   2  11  14      142.06      144.05      4.96 o 
   3  11  14      636.69      610.06      8.49 o 
   4  11  14       48.87       53.90      4.62 o 
   5  11  14       34.05       35.06      5.49 o 
   6  11  14      260.07      287.03     10.26 o 
   0  12  14       24.60       20.85      5.82 o 
   1  12  14       69.75       64.41      4.03 o 
   2  12  14       78.80       66.42      4.11 o 
   3  12  14      186.01      179.73      5.80 o 
   4  12  14      304.76      300.40      8.13 o 
   5  12  14       23.42       29.50      5.59 o 
   0  13  14       23.53       16.70      6.03 o 
   1  13  14      225.59      227.89      6.20 o 
   2  13  14       16.81       18.28      3.94 o 
   3  13  14       86.84       76.50      4.96 o 
   4  13  14       28.85       29.94      4.86 o 
   5  13  14       67.17       62.83      6.57 o 
   0  14  14        6.77       10.02      7.82 o 
   1  14  14       46.94       60.73      5.58 o 
   2  14  14       50.74       53.27      5.71 o 
   3  14  14       22.33       40.49      7.27 o 
   4  14  14      359.93      379.91     12.23 o 
   0  15  14      304.94      284.71     25.82 o 
   1  15  14       68.47       67.26      6.13 o 
   2  15  14       50.30       52.76      5.43 o 
   3  15  14       71.13       75.22      7.18 o 
   0  16  14      183.90      209.00     12.67 o 
   1  16  14       17.48       26.98      6.08 o 
   2  16  14      186.47      209.95      9.91 o 
   1   0  15     4365.38     4661.08     43.26 o 
   2   0  15      793.97      844.66     11.45 o 
   3   0  15       22.10       19.32      2.80 o 
   4   0  15      270.08      309.18      7.66 o 
   5   0  15      165.36      153.91      6.61 o 
   6   0  15       76.93       53.19      9.04 o 
   7   0  15      137.08      142.87     18.14 o 
   8   0  15       76.57       82.08     10.91 o 
   0   1  15       11.41        8.48      2.46 o 
   1   1  15      290.44      281.75      3.65 o 
   2   1  15     1268.22     1406.93     12.12 o 
   3   1  15      298.03      283.68      6.89 o 
   4   1  15      718.44      764.55      7.62 o 
   5   1  15      120.89       96.76      4.05 o 
   6   1  15      190.58      172.70      6.17 o 
   7   1  15       14.81       13.04      4.25 o 
   8   1  15       21.80       32.36      6.81 o 
   0   2  15      578.06      576.04      8.34 o 
   1   2  15      205.03      199.82      3.59 o 
   2   2  15       85.93       76.84      2.14 o 
   3   2  15      205.25      188.24      4.14 o 
   4   2  15        8.34        5.11      2.18 o 
   5   2  15      114.62      118.93      4.95 o 
   6   2  15       19.50       18.75      3.51 o 
   7   2  15       99.01      110.67      7.70 o 
   8   2  15      114.34      133.65      7.26 o 
   0   3  15     1421.61     1381.99     17.18 o 
   1   3  15      258.20      226.85      4.36 o 
   2   3  15      271.47      281.94      3.72 o 
   3   3  15     1164.93     1170.70      9.52 o 
   4   3  15      956.85      938.88     11.18 o 
   5   3  15      285.58      273.05      9.47 o 
   6   3  15      112.34       97.02      6.54 o 
   7   3  15       10.44       12.36      6.17 o 
   8   3  15       48.11       54.28      7.16 o 
   0   4  15        5.51       12.00      2.44 o 
   1   4  15     1387.93     1400.71     12.56 o 
   2   4  15     1308.91     1271.63      9.54 o 
   3   4  15      398.94      400.72      5.26 o 
   4   4  15       13.59        9.78      3.01 o 
   5   4  15      182.23      183.49      5.76 o 
   6   4  15        2.41       -1.09      3.44 o 
   7   4  15       17.23       19.67      4.39 o 
   8   4  15       61.72       65.66      6.28 o 
   0   5  15       17.37       20.89      2.63 o 
   1   5  15     2488.79     2539.64     19.26 o 
   2   5  15     2089.19     2104.75     14.24 o 
   3   5  15     1027.96     1002.67      9.07 o 
   4   5  15      735.00      677.82      9.69 o 
   5   5  15      203.00      182.76      5.79 o 
   6   5  15       79.61       66.64      4.66 o 
   7   5  15       42.18       44.31      4.80 o 
   0   6  15       31.02       46.76      3.17 o 
   1   6  15      754.29      762.86      7.77 o 
   2   6  15      154.34      151.37      3.50 o 
   3   6  15     1021.88     1020.35     10.19 o 
   4   6  15     1433.35     1337.89     14.62 o 
   5   6  15      253.18      246.49      6.67 o 
   6   6  15      349.35      335.20      8.09 o 
   7   6  15       89.15       97.34      5.71 o 
   0   7  15      102.28      124.50      5.91 o 
   1   7  15      101.27      118.78      2.96 o 
   2   7  15       72.15       83.97      3.47 o 
   3   7  15      189.14      198.11      5.16 o 
   4   7  15      120.63      116.94      4.86 o 
   5   7  15      241.75      236.35      6.69 o 
   6   7  15       49.53       58.12      4.80 o 
   7   7  15       35.61       42.32      5.47 o 
   0   8  15      465.95      446.25      7.50 o 
   1   8  15      110.81      115.40      3.62 o 
   2   8  15      911.87      882.40     10.15 o 
   3   8  15      100.38      113.95      4.88 o 
   4   8  15      507.30      465.98      8.61 o 
   5   8  15       91.34       81.98      4.59 o 
   6   8  15      139.66      131.32      6.84 o 
   7   8  15       21.78       31.45      5.79 o 
   0   9  15      134.02      137.35      6.34 o 
   1   9  15      546.21      608.98      8.12 o 
   2   9  15      976.50      872.46      9.34 o 
   3   9  15      176.10      187.06      5.40 o 
   4   9  15       43.39       35.91      3.40 o 
   5   9  15       27.61       27.25      4.26 o 
   6   9  15       29.02       26.46      5.50 o 
   0  10  15       11.78       14.21      4.87 o 
   1  10  15      312.48      208.50      5.59 o 
   2  10  15       43.87       47.58      3.26 o 
   3  10  15        4.49       12.25      3.12 o 
   4  10  15      178.93      179.99      5.81 o 
   5  10  15      138.19      147.42      7.57 o 
   6  10  15      167.32      156.98      8.12 o 
   0  11  15        0.27       -5.09      3.57 o 
   1  11  15      282.69      240.02      6.93 o 
   2  11  15       62.19       49.46      3.68 o 
   3  11  15        3.45        4.75      3.01 o 
   4  11  15       27.64       20.30      4.30 o 
   5  11  15       21.13       17.66      5.19 o 
   6  11  15      119.24      132.98      8.73 o 
   0  12  15       67.73       85.82      7.49 o 
   1  12  15      269.55      292.36      7.13 o 
   2  12  15       31.14       15.92      3.93 o 
   3  12  15      163.63      161.08      5.95 o 
   4  12  15       41.04       43.91      5.62 o 
   5  12  15      231.73      246.80      9.46 o 
   0  13  15       98.60       82.63      7.75 o 
   1  13  15       30.37       27.98      3.97 o 
   2  13  15      276.14      277.31      7.50 o 
   3  13  15      108.33      121.02      5.74 o 
   4  13  15       22.46       28.35      5.98 o 
   5  13  15      142.75      164.61      8.95 o 
   0  14  15        5.97        3.24     11.15 o 
   1  14  15       90.32       90.41      6.37 o 
   2  14  15       91.36       95.15      5.45 o 
   3  14  15      252.44      279.43      8.73 o 
   4  14  15      177.86      222.26     12.31 o 
   0  15  15       47.48       57.20      8.86 o 
   1  15  15       77.62       75.85      7.49 o 
   2  15  15        2.46        5.17      4.92 o 
   3  15  15        4.79       12.47      5.45 o 
   0  16  15      408.59      413.73     16.56 o 
   1  16  15      390.67      410.26     12.63 o 
   0   0  16     1290.35     1465.73     20.19 o 
   1   0  16     1655.88     1728.67     15.31 o 
   2   0  16       44.33       40.50      3.36 o 
   3   0  16      354.40      334.86      7.89 o 
   4   0  16       96.37       81.93      4.14 o 
   5   0  16      311.87      298.26      7.41 o 
   6   0  16       48.28       76.36      7.00 o 
   7   0  16      262.18      257.97     11.16 o 
   8   0  16      152.70      166.47     10.49 o 
   0   1  16      588.15      598.79      8.52 o 
   1   1  16      186.04      197.30      3.25 o 
   2   1  16     1272.97     1372.52     12.01 o 
   3   1  16       26.71       27.92      2.30 o 
   4   1  16      124.74      122.32      4.42 o 
   5   1  16      103.12       95.48      4.03 o 
   6   1  16      356.34      331.05      8.13 o 
   7   1  16      213.93      223.81      7.60 o 
   8   1  16      353.83      362.25     10.37 o 
   0   2  16      262.90      266.72      7.13 o 
   1   2  16       44.11       42.84      2.11 o 
   2   2  16      860.17      800.19      7.47 o 
   3   2  16        7.49        7.48      2.04 o 
   4   2  16      177.73      151.68      4.67 o 
   5   2  16      510.32      475.14      7.53 o 
   6   2  16       71.53       87.41      4.97 o 
   7   2  16       16.08       15.62      4.81 o 
   8   2  16       54.56       75.62      6.34 o 
   0   3  16      803.07      768.42      9.41 o 
   1   3  16     1370.51     1356.67     11.39 o 
   2   3  16       69.32       74.33      2.21 o 
   3   3  16       41.98       46.80      2.10 o 
   4   3  16      660.19      578.37      8.70 o 
   5   3  16      714.13      679.17     10.03 o 
   6   3  16      328.36      311.88      9.14 o 
   7   3  16       55.13       57.36      6.28 o 
   8   3  16       81.66       99.34      6.91 o 
   0   4  16       15.96       13.26      2.50 o 
   1   4  16      305.66      309.12      5.18 o 
   2   4  16     1536.09     1561.29     11.24 o 
   3   4  16      728.29      709.93      7.20 o 
   4   4  16      389.91      376.58      7.28 o 
   5   4  16      446.36      423.78     11.80 o 
   6   4  16      764.72      732.87     13.06 o 
   7   4  16       83.54       87.86      6.12 o 
   0   5  16      177.25      152.50      4.71 o 
   1   5  16       85.13       90.13      3.11 o 
   2   5  16      196.22      213.27      3.64 o 
   3   5  16     2479.45     2412.86     18.48 o 
   4   5  16      428.77      416.78      7.78 o 
   5   5  16       89.07       89.78      4.78 o 
   6   5  16       51.84       54.11      4.85 o 
   7   5  16       39.88       43.56      4.85 o 
   0   6  16      119.21      143.83      4.61 o 
   1   6  16     2052.85     1951.16     15.91 o 
   2   6  16      631.96      626.52      7.47 o 
   3   6  16     1755.89     1640.29     16.87 o 
   4   6  16      138.51      142.78      5.54 o 
   5   6  16      252.39      249.45      6.84 o 
   6   6  16        2.45        5.90      3.82 o 
   7   6  16       42.61       47.83      4.92 o 
   0   7  16        3.88        6.31      2.86 o 
   1   7  16       39.32       47.09      2.67 o 
   2   7  16      983.15      996.73     10.06 o 
   3   7  16     2046.94     1899.48     16.91 o 
   4   7  16      143.28      141.63      5.28 o 
   5   7  16      207.46      203.43      6.37 o 
   6   7  16      168.91      159.67      6.28 o 
   7   7  16       49.30       54.25      6.58 o 
   0   8  16      278.90      302.53      8.31 o 
   1   8  16      478.07      505.85      6.75 o 
   2   8  16      626.15      570.00      8.81 o 
   3   8  16      662.03      646.11      8.37 o 
   4   8  16      170.48      174.36      6.30 o 
   5   8  16      171.95      154.68      5.64 o 
   6   8  16      227.04      227.81      8.22 o 
   7   8  16      118.19      142.64      7.48 o 
   0   9  16        8.14       10.46      3.80 o 
   1   9  16       47.54       64.60      3.36 o 
   2   9  16      120.03      101.99      3.81 o 
   3   9  16      418.98      418.91      7.45 o 
   4   9  16      219.89      210.57      6.18 o 
   5   9  16       14.74       13.61      3.44 o 
   6   9  16       42.87       46.74      5.65 o 
   0  10  16        9.32       18.29      4.33 o 
   1  10  16      431.07      387.18      6.76 o 
   2  10  16      105.66       72.66      3.67 o 
   3  10  16      266.20      236.01      5.86 o 
   4  10  16       20.86       13.86      3.46 o 
   5  10  16       33.94       27.96      5.49 o 
   6  10  16      184.55      184.38      8.44 o 
   0  11  16        7.18       15.56      6.66 o 
   1  11  16      288.68      208.46      6.45 o 
   2  11  16      135.12      130.23      4.82 o 
   3  11  16      141.06      137.18      5.28 o 
   4  11  16       51.02       62.35      5.28 o 
   5  11  16       38.60       59.03      6.16 o 
   6  11  16        0.96        4.20      5.33 o 
   0  12  16      162.75      133.54      8.67 o 
   1  12  16      238.70      231.29      6.56 o 
   2  12  16       42.15       55.78      4.30 o 
   3  12  16       35.88       31.26      3.99 o 
   4  12  16       59.98       61.83      6.93 o 
   5  12  16       19.26       25.33      5.68 o 
   0  13  16        2.60       -0.54      5.52 o 
   1  13  16       99.58      104.87      6.00 o 
   2  13  16       25.42       31.17      5.00 o 
   3  13  16       49.41       47.34      4.99 o 
   4  13  16       88.71       97.70      7.36 o 
   0  14  16       25.84       13.50      6.41 o 
   1  14  16       94.26       85.67      7.69 o 
   2  14  16       28.77       31.00      4.74 o 
   3  14  16       88.76       90.86      6.56 o 
   4  14  16       36.60       49.46      7.81 o 
   0  15  16        3.00       -1.05      8.01 o 
   1  15  16      100.04      102.34      7.56 o 
   2  15  16       58.43       65.60      6.21 o 
   3  15  16      375.10      390.98     12.34 o 
   0  16  16        3.51        4.24      7.51 o 
   1  16  16      298.66      313.23     11.43 o 
   1   0  17       67.51       67.92      3.55 o 
   2   0  17      411.42      445.48      8.46 o 
   3   0  17      700.12      674.32     10.84 o 
   4   0  17      274.92      249.01      7.57 o 
   5   0  17      376.69      331.98     10.88 o 
   6   0  17      381.35      356.24     11.83 o 
   7   0  17       86.12       90.06     10.37 o 
   8   0  17        1.12       -5.93      6.29 o 
   0   1  17     1078.40      995.18     12.00 o 
   1   1  17      277.10      309.09      3.93 o 
   2   1  17      227.64      240.10      5.58 o 
   3   1  17      400.60      375.26      6.30 o 
   4   1  17       77.74       85.76      3.42 o 
   5   1  17      137.41      144.21      4.56 o 
   6   1  17       46.04       53.28      4.72 o 
   7   1  17      161.74      196.59      8.39 o 
   8   1  17       33.06       33.73      5.64 o 
   0   2  17       38.36       34.67      3.03 o 
   1   2  17     1150.73     1068.58      8.67 o 
   2   2  17      189.26      195.04      3.64 o 
   3   2  17      153.07      138.67      3.72 o 
   4   2  17      796.66      784.48     10.37 o 
   5   2  17       18.11       16.62      3.13 o 
   6   2  17       36.55       32.40      4.73 o 
   7   2  17        7.73       14.06      4.75 o 
   8   2  17        6.00       12.28      5.32 o 
   0   3  17     1290.34     1291.14     13.58 o 
   1   3  17      336.15      339.22      4.99 o 
   2   3  17       16.44       16.80      1.76 o 
   3   3  17       99.61       94.99      3.44 o 
   4   3  17      289.10      272.05      6.30 o 
   5   3  17      451.77      391.56      7.77 o 
   6   3  17       18.77       21.89      3.48 o 
   7   3  17      270.34      274.36      8.77 o 
   0   4  17       78.21       78.61      3.44 o 
   1   4  17      144.07      136.37      3.79 o 
   2   4  17     3402.40     3402.89     21.39 o 
   3   4  17     1340.02     1375.78     11.99 o 
   4   4  17      888.02      842.35     10.97 o 
   5   4  17      394.12      365.79      7.66 o 
   6   4  17      114.98      123.05      5.54 o 
   7   4  17       44.20       38.18      5.23 o 
   0   5  17      329.95      363.14      7.09 o 
   1   5  17      640.32      689.65      7.76 o 
   2   5  17      235.02      208.53      3.83 o 
   3   5  17     2380.30     2312.42     19.18 o 
   4   5  17      226.78      255.25      6.48 o 
   5   5  17      846.01      810.58     11.42 o 
   6   5  17       34.12       28.82      4.28 o 
   7   5  17       67.65       71.79      5.04 o 
   0   6  17       22.97       15.35      2.84 o 
   1   6  17      774.57      781.93      8.52 o 
   2   6  17     2135.64     2069.96     16.44 o 
   3   6  17      371.12      340.52      6.93 o 
   4   6  17     2355.57     2222.69     22.29 o 
   5   6  17       56.10       60.06      4.56 o 
   6   6  17      129.73      134.14      5.84 o 
   7   6  17       39.18       46.29      5.60 o 
   0   7  17       48.98       41.23      3.57 o 
   1   7  17      242.32      244.36      4.98 o 
   2   7  17      423.68      373.33      6.11 o 
   3   7  17     1176.76     1142.46     12.07 o 
   4   7  17      190.97      180.48      5.76 o 
   5   7  17        5.35        3.09      3.86 o 
   6   7  17       48.82       41.52      5.39 o 
   7   7  17      272.26      280.63      9.25 o 
   0   8  17      117.82      128.13      5.07 o 
   1   8  17      724.96      706.98      9.26 o 
   2   8  17       56.25       64.56      3.50 o 
   3   8  17      119.59      124.64      4.30 o 
   4   8  17       56.82       66.89      5.93 o 
   5   8  17      110.98       99.00      5.30 o 
   6   8  17       12.74       15.68      5.18 o 
   7   8  17        4.07       -0.89      5.03 o 
   0   9  17       32.78       51.97      4.90 o 
   1   9  17       19.53       19.50      2.98 o 
   2   9  17      347.54      341.20      6.34 o 
   3   9  17       72.96       75.25      3.72 o 
   4   9  17      169.17      189.24      5.83 o 
   5   9  17      117.57      119.20      5.32 o 
   6   9  17        4.00        2.53      4.49 o 
   0  10  17      259.90      263.84      9.07 o 
   1  10  17        9.77        5.52      3.36 o 
   2  10  17      317.00      254.78      5.56 o 
   3  10  17      118.07      115.10      4.25 o 
   4  10  17      223.87      232.13      6.53 o 
   5  10  17       57.73       59.51      4.95 o 
   6  10  17      149.75      158.31      8.26 o 
   0  11  17      160.30      157.53      8.97 o 
   1  11  17       29.83       18.35      4.05 o 
   2  11  17       80.48       75.59      4.19 o 
   3  11  17       29.63       26.09      3.49 o 
   4  11  17       34.77       37.81      5.22 o 
   5  11  17      111.91      120.38      9.28 o 
   0  12  17        2.57       -0.60      5.28 o 
   1  12  17      123.48      108.59      5.41 o 
   2  12  17      111.57      123.24      5.61 o 
   3  12  17        1.99        4.93      4.16 o 
   4  12  17       36.81       35.18      5.07 o 
   5  12  17        5.30       11.26      5.43 o 
   0  13  17       31.83       35.93      6.67 o 
   1  13  17       43.09       47.35      6.53 o 
   2  13  17      196.30      215.52      7.31 o 
   3  13  17       15.61       19.12      4.73 o 
   4  13  17      137.38      146.79      8.19 o 
   0  14  17       29.46       28.77      7.97 o 
   1  14  17       16.27       16.61      5.20 o 
   2  14  17       16.70       13.58      4.43 o 
   3  14  17      271.19      312.29      9.78 o 
   0  15  17        2.09       -0.78      7.19 o 
   1  15  17      102.79      101.40      7.49 o 
   2  15  17      113.86      111.83      7.15 o 
   0  16  17      154.85      132.57     11.08 o 
   0   0  18      403.16      417.23      9.13 o 
   1   0  18        7.17       11.74      2.58 o 
   2   0  18       87.06      101.74      4.49 o 
   3   0  18       47.09       57.66      4.05 o 
   4   0  18       10.79        4.42      3.44 o 
   5   0  18        7.06        6.43      5.08 o 
   6   0  18       74.12       78.03      8.04 o 
   7   0  18      388.21      352.98     27.26 o 
   8   0  18       63.00       74.06      8.52 o 
   0   1  18        0.06       10.61      2.64 o 
   1   1  18      426.36      441.96      4.50 o 
   2   1  18      185.07      176.93      3.95 o 
   3   1  18      111.37      107.64      3.94 o 
   4   1  18      405.54      414.29      6.15 o 
   5   1  18      127.16      128.08      4.56 o 
   6   1  18       53.22       60.69      4.90 o 
   7   1  18      170.48      190.80      7.22 o 
   0   2  18       12.56       15.17      2.74 o 
   1   2  18       17.40       17.30      1.88 o 
   2   2  18      259.30      278.43      4.24 o 
   3   2  18      183.66      198.31      4.99 o 
   4   2  18       49.93       62.45      4.05 o 
   5   2  18      442.05      387.81      6.98 o 
   6   2  18       49.12       41.26      5.03 o 
   7   2  18       13.53       10.04      4.75 o 
   0   3  18      216.86      238.38      5.35 o 
   1   3  18      965.76      932.41      8.55 o 
   2   3  18      111.33      107.01      3.13 o 
   3   3  18     1398.70     1358.44     11.88 o 
   4   3  18      447.38      404.30      7.47 o 
   5   3  18       20.22       20.85      3.60 o 
   6   3  18      248.72      253.98      7.31 o 
   7   3  18       54.91       67.51      5.82 o 
   0   4  18       17.10       23.40      2.88 o 
   1   4  18       52.86       73.83      3.13 o 
   2   4  18      357.80      373.38      4.91 o 
   3   4  18      472.69      473.27      9.86 o 
   4   4  18      420.39      404.87      7.70 o 
   5   4  18      266.13      228.07      6.43 o 
   6   4  18      117.78      108.29      5.41 o 
   7   4  18      106.91      120.51      6.87 o 
   0   5  18      165.92      172.78      6.11 o 
   1   5  18      150.12      155.95      3.97 o 
   2   5  18      138.52      143.61      3.34 o 
   3   5  18     2772.79     2594.82     22.67 o 
   4   5  18      435.42      376.90      7.64 o 
   5   5  18       21.15       21.73      3.90 o 
   6   5  18      334.75      318.80      7.98 o 
   7   5  18       83.03       89.26      6.38 o 
   0   6  18       99.41       93.06      5.32 o 
   1   6  18     1476.95     1452.53     13.01 o 
   2   6  18      915.57      893.20      9.34 o 
   3   6  18     1930.55     1823.14     16.41 o 
   4   6  18     1259.03     1169.55     13.78 o 
   5   6  18      157.99      162.77      5.92 o 
   6   6  18       72.03       68.50      8.10 o 
   7   6  18       65.28       72.25      5.48 o 
   0   7  18        0.28       -0.21      2.83 o 
   1   7  18      217.52      217.19      4.84 o 
   2   7  18      427.38      409.55      6.46 o 
   3   7  18      511.60      483.94      8.21 o 
   4   7  18      351.47      306.50      7.26 o 
   5   7  18      162.89      159.24      6.05 o 
   6   7  18       61.40       69.89      5.20 o 
   7   7  18       60.36       73.66      6.10 o 
   0   8  18      311.68      310.98      7.38 o 
   1   8  18        0.14       -3.38      2.68 o 
   2   8  18      259.41      244.50      5.47 o 
   3   8  18      284.14      240.26      5.94 o 
   4   8  18       18.76       22.58      3.75 o 
   5   8  18       68.36       68.75      4.85 o 
   6   8  18        6.99        6.56      4.54 o 
   0   9  18      137.63      154.63      6.97 o 
   1   9  18      248.45      199.46      5.85 o 
   2   9  18      120.68      135.52      4.65 o 
   3   9  18      156.50      134.44      4.86 o 
   4   9  18        0.82       -1.17      3.18 o 
   5   9  18       15.60       19.91      3.90 o 
   6   9  18      141.25      171.67      7.71 o 
   0  10  18        1.01        3.96      4.07 o 
   1  10  18      171.89      176.83      6.31 o 
   2  10  18       98.68      109.32      4.14 o 
   3  10  18      385.08      379.89      7.20 o 
   4  10  18       84.06       79.43      4.72 o 
   5  10  18       20.48       29.34      4.54 o 
   6  10  18        9.05        7.85      5.43 o 
   0  11  18      294.06      263.09     10.96 o 
   1  11  18       35.10       25.92      4.16 o 
   2  11  18       69.42       68.68      4.48 o 
   3  11  18       30.71       24.27      3.73 o 
   4  11  18        7.00       13.44      4.40 o 
   5  11  18       68.60       68.94      6.45 o 
   0  12  18       59.40       33.44      8.10 o 
   1  12  18        4.90        8.43      4.16 o 
   2  12  18      143.27      149.28      5.72 o 
   3  12  18      201.80      209.83      6.87 o 
   4  12  18      120.97      143.16      6.81 o 
   5  12  18      101.43       87.24      7.15 o 
   0  13  18      374.68      341.61     15.25 o 
   1  13  18      105.00       97.86      6.11 o 
   2  13  18       10.86       20.35      4.43 o 
   3  13  18       50.17       49.81      7.18 o 
   4  13  18       66.12       57.59      7.04 o 
   0  14  18       41.71       63.07      9.12 o 
   1  14  18        5.31        1.90      4.36 o 
   2  14  18      101.26      119.91      6.91 o 
   3  14  18       92.76      104.49      7.88 o 
   0  15  18       11.67       14.04      7.57 o 
   1  15  18       17.41       22.03      5.27 o 
   2  15  18       17.91       16.99      5.24 o 
   1   0  19       53.51       73.35      3.03 o 
   2   0  19       15.23        9.15      2.81 o 
   3   0  19       95.42       89.34      4.78 o 
   4   0  19      132.38      173.98      6.55 o 
   5   0  19       24.23       18.55      5.28 o 
   6   0  19      209.58      214.25      9.92 o 
   7   0  19       35.65       30.37      8.46 o 
   0   1  19        0.60       -2.18      2.54 o 
   1   1  19      657.75      657.85      5.80 o 
   2   1  19      410.84      420.84      5.52 o 
   3   1  19      341.17      337.79      6.13 o 
   4   1  19      219.26      224.37      4.80 o 
   5   1  19       72.42       78.16      4.00 o 
   6   1  19      104.56      104.73      5.69 o 
   7   1  19       11.43       12.09      4.50 o 
   0   2  19      120.23      131.77      6.64 o 
   1   2  19       75.42       73.14      2.49 o 
   2   2  19      183.16      184.34      3.66 o 
   3   2  19      176.72      163.77      4.36 o 
   4   2  19      162.86      191.45      5.67 o 
   5   2  19       38.32       46.28      3.95 o 
   6   2  19       33.10       32.17      4.78 o 
   7   2  19       71.84       74.93      6.09 o 
   0   3  19        2.87        4.55      2.46 o 
   1   3  19      691.14      696.66      7.22 o 
   2   3  19      233.76      253.14      4.90 o 
   3   3  19      378.72      374.74      5.66 o 
   4   3  19      162.90      169.03      5.32 o 
   5   3  19      160.52      158.38      5.58 o 
   6   3  19       37.52       33.36      4.90 o 
   7   3  19      143.29      127.27      9.59 o 
   0   4  19      325.36      298.33      6.12 o 
   1   4  19     1295.90     1247.85     12.08 o 
   2   4  19      515.10      517.82      5.83 o 
   3   4  19      868.45      857.50      9.80 o 
   4   4  19      109.21      104.81      4.67 o 
   5   4  19      109.89      103.91      5.04 o 
   6   4  19      162.12      188.36      6.48 o 
   7   4  19      281.91      289.17      9.20 o 
   0   5  19      609.98      623.66      9.03 o 
   1   5  19     1125.28     1092.15     10.64 o 
   2   5  19      871.88      847.36      8.32 o 
   3   5  19     3215.99     3104.57     26.25 o 
   4   5  19       62.80       61.43      4.26 o 
   5   5  19      135.15      116.21      5.26 o 
   6   5  19       85.30       80.57      6.42 o 
   7   5  19       80.34       81.33      6.44 o 
   0   6  19      942.75      910.21     13.26 o 
   1   6  19      205.40      197.44      4.70 o 
   2   6  19     3801.85     3584.36     25.78 o 
   3   6  19      431.65      432.20      9.45 o 
   4   6  19      247.18      228.26      6.39 o 
   5   6  19      287.64      271.00      7.20 o 
   6   6  19       10.88        8.74      4.05 o 
   7   6  19      139.47      152.44      6.75 o 
   0   7  19       17.77       23.08      3.71 o 
   1   7  19        3.28        0.37      2.70 o 
   2   7  19      284.00      289.27      5.68 o 
   3   7  19      718.35      662.93     10.60 o 
   4   7  19      261.58      244.50      6.77 o 
   5   7  19       57.55       58.06      5.43 o 
   6   7  19      151.19      153.79      7.14 o 
   7   7  19       24.77       21.78      6.43 o 
   0   8  19       11.44        8.62      3.36 o 
   1   8  19      110.04      102.34      4.28 o 
   2   8  19      378.00      369.53      6.48 o 
   3   8  19      590.34      562.54      9.26 o 
   4   8  19      502.33      469.73      8.93 o 
   5   8  19       60.58       55.18      4.69 o 
   6   8  19      130.03      135.48      6.30 o 
   0   9  19      257.78      270.16      8.57 o 
   1   9  19      121.53      114.78      4.57 o 
   2   9  19      232.14      228.09      5.49 o 
   3   9  19      226.09      202.83      6.21 o 
   4   9  19        5.85        7.27      3.58 o 
   5   9  19       27.24       26.06      4.06 o 
   6   9  19       86.61       89.04      6.47 o 
   0  10  19      527.66      452.65     13.29 o 
   1  10  19      274.29      224.31      8.05 o 
   2  10  19       22.18       17.80      2.88 o 
   3  10  19      118.13      119.24      5.21 o 
   4  10  19       85.17       93.94      5.00 o 
   5  10  19      386.79      367.82      9.19 o 
   6  10  19       48.25       37.75      5.59 o 
   0  11  19        0.87        2.71      5.81 o 
   1  11  19        9.65       12.46      3.94 o 
   2  11  19       13.24       15.18      3.91 o 
   3  11  19       22.85       24.01      3.83 o 
   4  11  19       18.58       21.64      4.43 o 
   5  11  19       23.59       25.12      5.73 o 
   0  12  19       41.35       67.73      7.48 o 
   1  12  19      110.35      130.90      6.82 o 
   2  12  19       16.98       21.71      3.85 o 
   3  12  19      204.38      179.77      7.73 o 
   4  12  19       11.43        8.85      4.52 o 
   5  12  19      179.86      202.50      9.20 o 
   0  13  19      150.91      144.47      9.49 o 
   1  13  19        0.56        1.40      4.21 o 
   2  13  19       48.50       46.59      6.05 o 
   3  13  19       11.59        8.92      5.22 o 
   4  13  19       32.46       20.87      6.32 o 
   0  14  19       18.85       18.72      6.64 o 
   1  14  19      138.79      142.88      6.64 o 
   2  14  19       17.85       26.33      5.27 o 
   3  14  19       69.23       72.99      7.09 o 
   0  15  19      147.13      157.71     10.74 o 
   1  15  19       33.13       34.32      5.62 o 
   2  15  19      303.01      307.52     11.03 o 
   0   0  20      236.64      242.08      9.99 o 
   1   0  20      144.82      128.69      3.83 o 
   2   0  20       54.75       29.41      4.57 o 
   3   0  20       25.89       26.05      3.80 o 
   4   0  20       43.17       68.18      5.00 o 
   5   0  20        0.34       -7.83      7.67 o 
   6   0  20       44.23       62.91      6.96 o 
   7   0  20        0.95       -2.00      6.56 o 
   0   1  20      148.83      159.36      5.00 o 
   1   1  20       89.13      101.91      2.53 o 
   2   1  20      554.93      531.07      6.37 o 
   3   1  20       75.87       77.36      3.59 o 
   4   1  20      404.40      400.82      7.21 o 
   5   1  20       86.79       83.01      4.45 o 
   6   1  20      135.99      146.97      6.16 o 
   7   1  20      247.38      266.42      8.84 o 
   0   2  20        9.56       12.14      2.86 o 
   1   2  20      734.57      731.57      7.04 o 
   2   2  20      531.65      515.93      6.86 o 
   3   2  20       57.61       43.35      3.16 o 
   4   2  20      305.87      314.86      6.72 o 
   5   2  20       56.43       58.85      4.00 o 
   6   2  20       73.86       72.32      7.81 o 
   7   2  20       81.02       87.93      6.41 o 
   0   3  20        1.29       -0.86      2.54 o 
   1   3  20      323.07      304.52      7.18 o 
   2   3  20      345.02      355.35      5.19 o 
   3   3  20      327.88      322.83      6.49 o 
   4   3  20      115.26      105.10      4.70 o 
   5   3  20      270.83      250.69      6.81 o 
   6   3  20       25.98       23.35      4.79 o 
   7   3  20      128.44      134.47      7.16 o 
   0   4  20      805.35      827.48     10.65 o 
   1   4  20      411.74      384.35      5.89 o 
   2   4  20      842.33      802.16      7.66 o 
   3   4  20      149.40      151.81      4.64 o 
   4   4  20       67.81       70.05      4.20 o 
   5   4  20      541.52      484.29      9.02 o 
   6   4  20      250.98      253.79      7.06 o 
   7   4  20      169.72      154.14      7.56 o 
   0   5  20      128.50      124.11      4.57 o 
   1   5  20      571.03      553.37      6.88 o 
   2   5  20     1683.03     1656.24     14.48 o 
   3   5  20     1483.20     1436.47     16.16 o 
   4   5  20       36.34       50.20      4.28 o 
   5   5  20       67.00       68.09      5.32 o 
   6   5  20       71.73       77.26      5.23 o 
   7   5  20      110.67      118.60      7.17 o 
   0   6  20      231.71      233.59      6.14 o 
   1   6  20      696.35      674.27      8.18 o 
   2   6  20      162.97      166.76      5.73 o 
   3   6  20     2140.14     1896.73     18.46 o 
   4   6  20      479.05      469.85      8.70 o 
   5   6  20      143.62      142.11      5.76 o 
   6   6  20       37.32       42.24      4.63 o 
   7   6  20       89.49       97.10      7.13 o 
   0   7  20        2.05        2.82      3.07 o 
   1   7  20       21.19       18.06      3.00 o 
   2   7  20      125.55      124.61      4.27 o 
   3   7  20      338.01      357.34      8.16 o 
   4   7  20        6.57       11.36      3.67 o 
   5   7  20       20.81       17.25      4.01 o 
   6   7  20      614.04      599.98     11.04 o 
   0   8  20      510.50      483.94     13.45 o 
   1   8  20       36.80       30.40      4.14 o 
   2   8  20       62.86       68.62      3.64 o 
   3   8  20      436.68      439.41      8.81 o 
   4   8  20       92.90       85.29      4.93 o 
   5   8  20      258.70      250.80      7.41 o 
   6   8  20       87.72       93.40      5.83 o 
   0   9  20       84.78      100.11      6.08 o 
   1   9  20       83.82       97.79      4.34 o 
   2   9  20      201.66      190.05      5.15 o 
   3   9  20        9.89       10.40      3.51 o 
   4   9  20       62.35       73.49      4.89 o 
   5   9  20        7.79        9.99      3.77 o 
   6   9  20        5.15       -3.00      4.57 o 
   0  10  20      212.89      288.05     11.35 o 
   1  10  20       15.28        2.81      3.57 o 
   2  10  20      210.79      211.57      5.55 o 
   3  10  20       59.30       63.43      4.27 o 
   4  10  20       32.73       38.25      4.20 o 
   5  10  20      125.35      137.86      7.10 o 
   0  11  20       85.35       94.17      7.93 o 
   1  11  20       21.65       37.77      4.46 o 
   2  11  20       13.00       19.49      3.54 o 
   3  11  20       50.85       43.73      4.19 o 
   4  11  20      109.62      107.66      5.93 o 
   5  11  20       49.00       38.97      6.04 o 
   0  12  20      134.63      113.70      8.75 o 
   1  12  20       84.07      100.46      6.53 o 
   2  12  20       75.41       76.58      4.90 o 
   3  12  20        2.41        3.02      4.15 o 
   4  12  20       49.45       47.17      5.48 o 
   0  13  20      165.12      181.10     10.50 o 
   1  13  20      103.71      116.08      6.10 o 
   2  13  20       92.62       99.52      5.74 o 
   3  13  20       50.90       56.13      6.48 o 
   4  13  20       67.27       73.28      7.52 o 
   0  14  20      274.89      260.66     12.55 o 
   1  14  20       37.04       52.69      5.70 o 
   2  14  20       78.67       77.29      9.99 o 
   3  14  20      134.24      154.23     12.49 o 
   0  15  20        0.08       -1.26      6.67 o 
   1  15  20       79.21       78.48      6.63 o 
   1   0  21      472.31      474.80      6.94 o 
   2   0  21      117.09      100.44      5.03 o 
   3   0  21      212.50      213.22      6.76 o 
   4   0  21      399.22      345.85      8.96 o 
   5   0  21        5.49       -4.58      4.97 o 
   6   0  21        0.85        0.54      5.85 o 
   7   0  21      280.61      294.75     12.43 o 
   0   1  21      167.61      165.58      5.21 o 
   1   1  21      187.14      179.81      3.17 o 
   2   1  21      234.40      241.43      4.45 o 
   3   1  21       86.40      107.76      4.07 o 
   4   1  21      173.09      144.34      4.80 o 
   5   1  21       12.12        7.62      3.68 o 
   6   1  21       44.10       53.12      4.98 o 
   7   1  21       53.08       43.25      5.80 o 
   0   2  21      862.92      873.02     13.32 o 
   1   2  21      167.49      175.91      3.99 o 
   2   2  21       17.08       12.21      2.39 o 
   3   2  21      503.77      433.19      6.71 o 
   4   2  21      110.67       98.22      5.21 o 
   5   2  21       58.23       56.31      4.55 o 
   6   2  21       94.01       88.75      5.83 o 
   7   2  21       52.11       63.34      5.91 o 
   0   3  21      155.94      155.85      4.87 o 
   1   3  21      158.53      181.45      4.09 o 
   2   3  21      268.13      277.86      5.28 o 
   3   3  21      134.92      135.73      4.66 o 
   4   3  21      142.75      146.24      5.25 o 
   5   3  21       10.33        3.62      3.21 o 
   6   3  21      134.37      144.46      6.83 o 
   7   3  21      362.76      364.16     11.50 o 
   0   4  21      780.46      769.82     10.37 o 
   1   4  21       85.69       71.73      3.81 o 
   2   4  21       16.58       18.89      2.54 o 
   3   4  21      254.43      248.65      6.09 o 
   4   4  21      181.45      163.98      5.57 o 
   5   4  21      212.22      205.41      6.36 o 
   6   4  21      201.42      194.00      6.40 o 
   7   4  21      159.15      177.73      7.96 o 
   0   5  21      147.27      137.21      4.79 o 
   1   5  21      990.83      942.93      9.47 o 
   2   5  21     1743.19     1729.50     16.12 o 
   3   5  21     1336.73     1258.39     14.03 o 
   4   5  21      828.25      758.36     10.88 o 
   5   5  21       26.46       31.35      4.15 o 
   6   5  21      129.75      138.52      6.16 o 
   7   5  21       15.81       10.22      5.16 o 
   0   6  21        0.34        2.56      3.41 o 
   1   6  21     1139.67     1079.11     10.51 o 
   2   6  21     1489.20     1432.60     16.92 o 
   3   6  21      231.72      202.89      6.51 o 
   4   6  21      556.96      501.32      9.07 o 
   5   6  21      251.52      237.66      6.99 o 
   6   6  21       65.64       76.08      5.35 o 
   7   6  21       53.26       66.58     11.16 o 
   0   7  21       58.04       54.30      5.31 o 
   1   7  21      345.39      319.57      6.41 o 
   2   7  21       92.85       95.18      4.33 o 
   3   7  21      241.80      227.11      6.30 o 
   4   7  21       67.58       56.51      4.51 o 
   5   7  21       45.55       50.64      4.65 o 
   6   7  21      373.52      408.15      9.35 o 
   0   8  21       24.74       24.75      5.32 o 
   1   8  21      132.25      143.80      5.27 o 
   2   8  21       20.44       21.56      4.19 o 
   3   8  21       22.58       25.77      3.84 o 
   4   8  21       46.85       35.79      4.29 o 
   5   8  21      135.93      134.64      5.98 o 
   6   8  21      205.68      212.22      7.53 o 
   0   9  21        4.61        8.98      5.05 o 
   1   9  21      117.32       95.02      4.41 o 
   2   9  21       87.24       86.89      4.61 o 
   3   9  21        7.32        1.82      3.36 o 
   4   9  21      136.93      129.58      5.72 o 
   5   9  21       31.78       36.06      4.68 o 
   6   9  21       25.99       35.10      5.57 o 
   0  10  21        2.34        0.73      5.25 o 
   1  10  21      108.21       97.21      6.44 o 
   2  10  21       54.58       60.16      4.10 o 
   3  10  21      101.11      108.67      5.04 o 
   4  10  21       76.02       70.24      4.84 o 
   5  10  21      100.95      111.14      6.12 o 
   0  11  21      161.96      172.02     10.82 o 
   1  11  21       19.22       21.71      3.94 o 
   2  11  21        1.08        8.53      3.68 o 
   3  11  21        1.34        0.41      3.46 o 
   4  11  21       21.50       31.53      4.31 o 
   5  11  21       37.76       42.82      5.11 o 
   0  12  21       30.27       42.41      7.10 o 
   1  12  21      101.33       75.25      5.56 o 
   2  12  21        2.38        1.78      4.10 o 
   3  12  21      180.53      182.56      7.14 o 
   4  12  21        5.46        3.68      4.52 o 
   0  13  21       62.88       62.87      7.95 o 
   1  13  21       96.91       89.54      5.71 o 
   2  13  21       37.38       45.06      6.05 o 
   3  13  21       28.42       22.18      5.53 o 
   0  14  21       19.31       25.36      7.19 o 
   1  14  21       52.15       64.70      5.46 o 
   2  14  21       84.80       84.48      9.25 o 
   0  15  21       73.53       81.90      9.19 o 
   1  15  21       41.31       43.05      5.84 o 
   0   0  22      140.97      141.36      6.31 o 
   1   0  22       93.87       93.48      3.59 o 
   2   0  22       27.80       29.38      4.11 o 
   3   0  22        8.21       17.86      3.89 o 
   4   0  22      136.93      119.55      5.95 o 
   5   0  22        5.80       -1.12      5.33 o 
   6   0  22        7.15        1.77      5.66 o 
   7   0  22       13.41        5.31      6.35 o 
   0   1  22      123.41      108.71      6.87 o 
   1   1  22      160.62      174.73      3.20 o 
   2   1  22       24.10       13.78      2.20 o 
   3   1  22        5.94        2.49      2.55 o 
   4   1  22      166.69      143.82      4.95 o 
   5   1  22      502.69      442.93      8.95 o 
   6   1  22       42.14       41.58      4.87 o 
   7   1  22        6.83       11.65      5.04 o 
   0   2  22        9.85       15.39      3.19 o 
   1   2  22       24.69       36.36      2.45 o 
   2   2  22      139.28      127.76      3.93 o 
   3   2  22      182.13      164.13      4.57 o 
   4   2  22      502.01      426.65      8.98 o 
   5   2  22      447.16      412.22      7.88 o 
   6   2  22       75.73       75.57      5.77 o 
   7   2  22       34.65       45.36      5.88 o 
   0   3  22        8.90        8.00      2.77 o 
   1   3  22      242.45      235.19      4.55 o 
   2   3  22       78.35       74.31      3.34 o 
   3   3  22       32.63       29.97      3.42 o 
   4   3  22       52.41       46.17      4.32 o 
   5   3  22       44.59       34.94      3.95 o 
   6   3  22      128.56      127.18      6.54 o 
   7   3  22      208.20      241.33      8.85 o 
   0   4  22      376.11      383.77      7.35 o 
   1   4  22      287.70      299.86      5.21 o 
   2   4  22     1163.65     1064.81     11.60 o 
   3   4  22       14.48       15.72      3.19 o 
   4   4  22       15.27       12.15      3.56 o 
   5   4  22      252.83      255.44      7.09 o 
   6   4  22      314.22      302.77      9.01 o 
   7   4  22      126.86      137.72      7.36 o 
   0   5  22      312.17      339.42      7.22 o 
   1   5  22     1815.77     1716.43     14.36 o 
   2   5  22     2576.20     2415.84     22.63 o 
   3   5  22      337.59      336.99      9.33 o 
   4   5  22      529.89      490.96      8.80 o 
   5   5  22       56.91       51.14      4.61 o 
   6   5  22       51.18       52.53      4.96 o 
   7   5  22       45.39       43.97      6.03 o 
   0   6  22     2845.25     2595.80     25.27 o 
   1   6  22      830.08      766.38      8.69 o 
   2   6  22      518.14      513.96      9.00 o 
   3   6  22      672.01      623.00     10.42 o 
   4   6  22      284.12      268.62      7.10 o 
   5   6  22      122.46      113.75      5.56 o 
   6   6  22       45.31       41.87      4.90 o 
   0   7  22       33.49       36.34      3.97 o 
   1   7  22      321.48      283.57      5.98 o 
   2   7  22      166.87      160.59      5.65 o 
   3   7  22      174.12      176.51      5.76 o 
   4   7  22       11.83        7.08      3.75 o 
   5   7  22      118.98      120.02      5.95 o 
   6   7  22       32.37       43.24      4.98 o 
   0   8  22       46.26       35.65      5.88 o 
   1   8  22       65.25       69.02      4.21 o 
   2   8  22      121.82      121.92      5.35 o 
   3   8  22       32.77       24.44      3.71 o 
   4   8  22       67.48       75.04      4.89 o 
   5   8  22        0.19       -0.58      3.90 o 
   6   8  22      280.41      302.19      8.87 o 
   0   9  22        5.62        2.72      5.72 o 
   1   9  22      203.79      191.55      5.78 o 
   2   9  22      102.49       93.96      5.05 o 
   3   9  22      488.56      494.51      9.27 o 
   4   9  22       16.87       12.72      4.04 o 
   5   9  22       34.42       32.02      4.61 o 
   6   9  22       34.85       39.02      5.15 o 
   0  10  22       14.78       12.18      5.76 o 
   1  10  22       57.80       58.41      4.49 o 
   2  10  22       18.73       12.03      3.93 o 
   3  10  22      124.53      130.30      5.66 o 
   4  10  22       42.63       45.36      4.33 o 
   5  10  22       26.30       29.48      4.85 o 
   0  11  22        0.32        1.13      5.43 o 
   1  11  22       56.09       50.19      4.93 o 
   2  11  22       12.60       15.76      4.50 o 
   3  11  22      209.29      218.65      6.94 o 
   4  11  22      185.92      203.61      6.71 o 
   5  11  22        0.70       -4.36      4.04 o 
   0  12  22      190.11      211.09     10.89 o 
   1  12  22       47.05       46.79      5.13 o 
   2  12  22        6.10       -0.24      4.48 o 
   3  12  22       41.32       49.21      5.40 o 
   4  12  22       82.87       87.45      6.33 o 
   0  13  22       96.92      101.88     12.95 o 
   1  13  22       60.26       50.92      5.17 o 
   2  13  22       63.05       54.93      6.85 o 
   3  13  22       76.14       81.53      7.25 o 
   0  14  22      111.48      137.49     10.15 o 
   1  14  22       25.62       26.78      4.94 o 
   2  14  22       10.79       11.25      7.16 o 
   1   0  23      311.23      306.03      6.36 o 
   2   0  23      357.78      322.67      8.06 o 
   3   0  23      580.78      487.53     10.01 o 
   4   0  23       13.63       27.59      4.39 o 
   5   0  23       71.00       80.18      7.26 o 
   6   0  23      122.69      120.48      8.62 o 
   7   0  23        2.03        1.60      6.64 o 
   0   1  23        6.32       10.17      3.05 o 
   1   1  23       93.96       97.04      2.69 o 
   2   1  23       55.68       53.39      2.83 o 
   3   1  23       39.00       46.41      3.24 o 
   4   1  23       39.59       44.93      3.95 o 
   5   1  23       23.07       16.72      4.11 o 
   6   1  23       87.49       86.18      5.62 o 
   7   1  23       15.46       25.52      5.44 o 
   0   2  23      435.76      433.35      9.20 o 
   1   2  23      123.51      125.65      3.54 o 
   2   2  23       35.41       45.56      2.90 o 
   3   2  23      327.96      317.13      5.82 o 
   4   2  23       13.02        6.24      2.39 o 
   5   2  23      156.34      160.24      6.35 o 
   6   2  23      267.49      268.17      8.41 o 
   7   2  23      272.19      275.16      9.28 o 
   0   3  23      287.67      293.03      6.64 o 
   1   3  23       23.65       23.72      2.46 o 
   2   3  23      124.66      121.80      4.06 o 
   3   3  23      621.89      587.40      8.92 o 
   4   3  23      243.86      246.25      7.07 o 
   5   3  23       22.44       20.26      3.76 o 
   6   3  23       31.54       31.35      5.15 o 
   7   3  23      181.96      215.08      8.50 o 
   0   4  23       87.35       93.05      4.44 o 
   1   4  23      460.33      453.66      6.29 o 
   2   4  23      709.84      670.44      8.85 o 
   3   4  23      607.74      553.29      9.63 o 
   4   4  23      376.09      342.78      8.19 o 
   5   4  23       12.08       21.39      3.95 o 
   6   4  23      361.25      370.06     12.58 o 
   7   4  23      104.37      117.30      7.33 o 
   0   5  23     3620.03     3496.86     32.14 o 
   1   5  23      759.61      742.78      8.51 o 
   2   5  23     1073.13      991.79     16.45 o 
   3   5  23      215.89      209.55      6.47 o 
   4   5  23       15.99       13.80      3.63 o 
   5   5  23       27.98       27.16      4.17 o 
   6   5  23       85.31       89.22      5.60 o 
   0   6  23      298.74      292.33      7.12 o 
   1   6  23      531.13      521.70      7.34 o 
   2   6  23      518.43      486.43      9.53 o 
   3   6  23      182.65      183.10      6.73 o 
   4   6  23      181.44      171.98      6.64 o 
   5   6  23       18.05       20.98      4.07 o 
   6   6  23        0.10       -6.21      4.14 o 
   0   7  23      190.23      190.39      6.08 o 
   1   7  23      150.92      134.97      4.51 o 
   2   7  23       49.41       46.90      4.15 o 
   3   7  23      127.57      143.59      5.79 o 
   4   7  23       18.74        7.91      4.10 o 
   5   7  23      252.27      250.62      7.51 o 
   6   7  23      263.85      295.76      8.57 o 
   0   8  23      230.74      224.39     10.02 o 
   1   8  23       52.83       50.06      3.61 o 
   2   8  23       65.94       73.75      4.67 o 
   3   8  23      317.01      297.48      7.82 o 
   4   8  23      257.88      267.47      7.40 o 
   5   8  23       73.73       71.15      5.77 o 
   6   8  23       79.05       69.55      5.70 o 
   0   9  23       80.66       97.24     12.63 o 
   1   9  23       58.99       59.03      4.56 o 
   2   9  23      105.68      112.51      5.44 o 
   3   9  23       75.67       84.31      4.96 o 
   4   9  23       68.55       72.86      5.04 o 
   5   9  23       63.72       56.76      5.17 o 
   0  10  23       61.14       74.88      7.41 o 
   1  10  23       40.32       51.58      4.86 o 
   2  10  23       70.00       74.84      6.17 o 
   3  10  23      124.40      135.69      5.87 o 
   4  10  23       86.19      101.41      5.64 o 
   5  10  23      107.91      106.33      6.23 o 
   0  11  23       21.79       32.86      6.56 o 
   1  11  23      126.16      159.83      7.02 o 
   2  11  23      139.01      166.41      7.23 o 
   3  11  23      343.27      345.03      8.58 o 
   4  11  23       88.77       99.90      5.58 o 
   0  12  23        0.55        9.94      6.04 o 
   1  12  23       11.95       10.29      4.45 o 
   2  12  23      124.00      123.59      7.41 o 
   3  12  23      133.78      132.22      7.37 o 
   4  12  23       55.82       62.22      7.19 o 
   0  13  23       10.89        5.87      6.25 o 
   1  13  23      156.49      150.34      6.70 o 
   2  13  23       30.51       26.98      6.42 o 
   3  13  23       58.86       74.05     10.09 o 
   0  14  23        3.93       13.79      8.18 o 
   1  14  23        9.16        7.08      5.05 o 
   2  14  23        3.05       27.37      7.85 o 
   0   0  24      246.73      247.28      8.48 o 
   1   0  24      162.16      161.99      5.26 o 
   2   0  24       18.17        6.27      2.44 o 
   3   0  24        0.28        5.92      3.38 o 
   4   0  24        3.39       -2.77      7.25 o 
   5   0  24       25.43       28.00      6.10 o 
   6   0  24        8.49       19.63      6.60 o 
   7   0  24       21.50       26.87      7.43 o 
   0   1  24       30.20       30.20      3.55 o 
   1   1  24      250.90      226.53      4.78 o 
   2   1  24       35.84       25.79      2.58 o 
   3   1  24      217.26      199.72      5.01 o 
   4   1  24      375.38      306.22      6.93 o 
   5   1  24       15.33       15.84      4.23 o 
   6   1  24       15.79       19.68      4.52 o 
   7   1  24      240.00      243.07      8.81 o 
   0   2  24      138.68      133.43      7.95 o 
   1   2  24      252.03      250.65      6.17 o 
   2   2  24      143.60      155.23      4.26 o 
   3   2  24      329.35      303.87      6.40 o 
   4   2  24       10.70       14.77      2.75 o 
   5   2  24        6.15        4.24      4.19 o 
   6   2  24       14.07       20.58      6.24 o 
   7   2  24       39.37       44.33      6.12 o 
   0   3  24       86.02       95.12      4.46 o 
   1   3  24      177.12      180.51      4.52 o 
   2   3  24       59.45       69.50      3.30 o 
   3   3  24      351.25      344.21      7.08 o 
   4   3  24       56.05       47.68      4.50 o 
   5   3  24       97.80       92.39      7.80 o 
   6   3  24      142.98      143.02      8.18 o 
   7   3  24       95.95      109.04      7.07 o 
   0   4  24     1848.58     1721.36     18.46 o 
   1   4  24        7.83       13.37      2.56 o 
   2   4  24       36.29       28.94      3.74 o 
   3   4  24       11.39       13.21      3.64 o 
   4   4  24      187.30      181.57      6.56 o 
   5   4  24       23.52       18.83      4.02 o 
   6   4  24       21.46       35.04      5.25 o 
   0   5  24     2318.25     2192.57     22.29 o 
   1   5  24     1912.52     1798.01     15.15 o 
   2   5  24     1667.85     1585.09     18.75 o 
   3   5  24       64.64       65.70      4.68 o 
   4   5  24      392.93      366.66      8.57 o 
   5   5  24       14.06        8.85      4.08 o 
   6   5  24       52.41       57.58      5.36 o 
   0   6  24       46.12       55.56      4.26 o 
   1   6  24     1114.48     1035.51     10.66 o 
   2   6  24      965.19      930.86     12.64 o 
   3   6  24      239.58      253.78      7.83 o 
   4   6  24      144.33      146.06      6.94 o 
   5   6  24       78.76       76.01      5.17 o 
   6   6  24        2.23        6.56      4.37 o 
   0   7  24      786.28      725.66     11.08 o 
   1   7  24      438.70      408.17      7.08 o 
   2   7  24       20.34       11.41      3.66 o 
   3   7  24       30.60       37.44      4.30 o 
   4   7  24       70.01       63.53      5.03 o 
   5   7  24      618.57      611.13     12.22 o 
   6   7  24       22.47       19.40      6.06 o 
   0   8  24       53.76       50.68      6.39 o 
   1   8  24       38.29       30.50      3.45 o 
   2   8  24       22.89       24.95      4.00 o 
   3   8  24       61.76       66.62      5.03 o 
   4   8  24       19.75       17.51      4.09 o 
   5   8  24       16.37        3.64      4.29 o 
   6   8  24      139.65      161.00      7.10 o 
   0   9  24       77.44       83.22      7.35 o 
   1   9  24      154.14      141.52      5.84 o 
   2   9  24      353.99      325.72      9.85 o 
   3   9  24      101.81       97.85      5.78 o 
   4   9  24       41.99       40.53      4.64 o 
   5   9  24       35.71       33.39      4.82 o 
   0  10  24       88.72      108.50      8.38 o 
   1  10  24       18.59       22.35      4.34 o 
   2  10  24      266.80      292.44      9.78 o 
   3  10  24       43.79       56.70      5.05 o 
   4  10  24      104.16      107.30      5.79 o 
   5  10  24       20.03       32.11      4.64 o 
   0  11  24      456.03      418.52     14.29 o 
   1  11  24       13.43       16.00      4.99 o 
   2  11  24      209.61      243.43      8.38 o 
   3  11  24       69.88       76.19      6.03 o 
   4  11  24       50.42       60.33      5.07 o 
   0  12  24        4.23        6.32      6.23 o 
   1  12  24       69.02       77.70      9.12 o 
   2  12  24      133.02      133.61      8.56 o 
   3  12  24      169.54      177.44      8.15 o 
   0  13  24      136.23      137.00     10.18 o 
   1  13  24       19.50       31.43      5.25 o 
   2  13  24       24.49       19.62      6.13 o 
   3  13  24       30.91       31.38      6.63 o 
   0  14  24        0.07        1.47     10.70 o 
   1  14  24        7.37        5.61      5.01 o 
   1   0  25      913.85      901.59     12.16 o 
   2   0  25        6.26        7.97      2.97 o 
   3   0  25       60.43       69.19      4.70 o 
   4   0  25       98.34       82.17      8.35 o 
   5   0  25       69.97       71.83      7.28 o 
   6   0  25       38.67       35.21      7.55 o 
   7   0  25      137.46      138.19     14.13 o 
   0   1  25       22.99       43.68      3.81 o 
   1   1  25      353.17      328.36      5.67 o 
   2   1  25      184.32      158.78      3.99 o 
   3   1  25     1506.38     1258.66     12.44 o 
   4   1  25      352.18      317.22      7.00 o 
   5   1  25       16.64       10.99      4.00 o 
   6   1  25      154.52      158.99      6.84 o 
   7   1  25      223.08      233.80      8.87 o 
   0   2  25      561.26      592.45      9.20 o 
   1   2  25      193.71      202.62      5.38 o 
   2   2  25      506.00      515.49      6.86 o 
   3   2  25      313.54      310.47      7.30 o 
   4   2  25      400.36      356.25      7.87 o 
   5   2  25      175.94      163.63      6.92 o 
   6   2  25       94.78       98.26      6.44 o 
   7   2  25       90.37       92.76      6.89 o 
   0   3  25      153.48      162.05      6.10 o 
   1   3  25       53.31       53.73      3.60 o 
   2   3  25      330.39      309.73      5.72 o 
   3   3  25      108.51      120.14      5.74 o 
   4   3  25      106.58      117.50      5.33 o 
   5   3  25      103.36       91.40      5.91 o 
   6   3  25      142.54      156.79      7.24 o 
   0   4  25       19.33       24.20      3.93 o 
   1   4  25      195.98      195.45      5.45 o 
   2   4  25       90.13       86.39      4.23 o 
   3   4  25      212.14      189.93      7.60 o 
   4   4  25       92.47       98.73      5.49 o 
   5   4  25      148.78      142.70      7.17 o 
   6   4  25      158.98      184.89      7.74 o 
   0   5  25        4.18        5.67      3.73 o 
   1   5  25     1055.56      998.06     11.09 o 
   2   5  25       38.13       39.64      5.12 o 
   3   5  25       82.24       85.55      5.05 o 
   4   5  25      155.82      171.22      6.56 o 
   5   5  25      276.80      291.08      7.88 o 
   6   5  25       97.50       97.03      6.69 o 
   0   6  25      844.69      797.82     11.62 o 
   1   6  25      104.09       97.83      4.44 o 
   2   6  25      395.84      386.09      8.24 o 
   3   6  25      222.41      216.87      8.00 o 
   4   6  25      250.73      254.97      7.69 o 
   5   6  25       28.42       25.36      4.47 o 
   6   6  25      616.12      642.69     12.49 o 
   0   7  25       33.89       38.71      4.18 o 
   1   7  25      187.48      176.88      5.46 o 
   2   7  25       65.06       63.52      4.58 o 
   3   7  25      169.10      149.00      6.04 o 
   4   7  25      141.95      149.09      7.10 o 
   5   7  25        8.83        6.74      4.15 o 
   6   7  25      159.51      156.12      7.06 o 
   0   8  25      998.78      910.25     19.56 o 
   1   8  25      150.39      159.05      5.66 o 
   2   8  25        8.50        3.80      4.03 o 
   3   8  25      224.90      241.53      7.39 o 
   4   8  25       94.48       87.26      5.64 o 
   5   8  25       50.89       47.22      5.55 o 
   0   9  25        5.59        4.45      5.24 o 
   1   9  25      133.30      139.01      6.41 o 
   2   9  25       23.19       20.27      4.18 o 
   3   9  25      412.95      430.89      9.55 o 
   4   9  25      111.11      122.88      6.04 o 
   5   9  25       87.78      105.31      5.99 o 
   0  10  25       65.13       53.63      7.34 o 
   1  10  25      169.96      164.04      7.75 o 
   2  10  25       80.43      103.09      6.95 o 
   3  10  25      140.04      157.85      6.73 o 
   4  10  25      186.12      208.38      7.29 o 
   0  11  25        5.91        0.24      5.96 o 
   1  11  25      140.48      142.05      7.38 o 
   2  11  25       40.03       59.71      5.65 o 
   3  11  25       62.17       70.15      6.22 o 
   4  11  25       19.00       21.38      4.39 o 
   0  12  25        0.03        1.36      6.20 o 
   1  12  25        8.93       13.13      5.03 o 
   2  12  25      147.01      162.69      9.35 o 
   3  12  25      285.01      318.95     12.91 o 
   0  13  25       19.14       17.21      7.55 o 
   1  13  25       69.34       73.45      6.89 o 
   2  13  25        6.47       21.69      5.67 o 
   0  14  25       12.29       -0.97      6.77 o 
   0   0  26      103.22      124.13      8.31 o 
   1   0  26      226.24      204.45      6.22 o 
   2   0  26      226.74      181.89      5.96 o 
   3   0  26       98.26       99.79      5.20 o 
   4   0  26       50.00       36.15      6.19 o 
   5   0  26      199.18      187.09      9.65 o 
   6   0  26       70.11       81.60      8.41 o 
   0   1  26      525.99      515.99      9.94 o 
   1   1  26      333.24      314.43      5.65 o 
   2   1  26      495.16      451.09      6.26 o 
   3   1  26      116.79      156.40      4.49 o 
   4   1  26      164.26      141.48      4.98 o 
   5   1  26      136.84      113.89      5.87 o 
   6   1  26      151.98      150.98     10.98 o 
   0   2  26       31.27       45.88      3.70 o 
   1   2  26       71.82       75.41      3.69 o 
   2   2  26       95.89      123.42      3.92 o 
   3   2  26       59.80       64.05      3.96 o 
   4   2  26      127.49      111.95      5.24 o 
   5   2  26      441.94      400.00      9.75 o 
   6   2  26       12.52        8.60      4.88 o 
   0   3  26      290.89      295.03      7.72 o 
   1   3  26      117.20      112.93      4.38 o 
   2   3  26     1359.93     1248.28     12.06 o 
   3   3  26      627.32      577.92      9.21 o 
   4   3  26       64.84       67.74      4.69 o 
   5   3  26      117.30      116.65      6.28 o 
   6   3  26      160.35      172.37      7.70 o 
   0   4  26       31.13       32.75      3.81 o 
   1   4  26     1002.00      950.20     10.75 o 
   2   4  26      648.70      616.34      9.17 o 
   3   4  26        2.20        2.00      3.58 o 
   4   4  26        1.18        1.48      3.90 o 
   5   4  26       33.49       33.65      4.88 o 
   6   4  26       14.26       13.77      5.11 o 
   0   5  26      827.09      805.86     11.67 o 
   1   5  26     1317.77     1229.35     12.78 o 
   2   5  26       23.78       23.92      3.90 o 
   3   5  26      103.21       98.26      5.38 o 
   4   5  26      206.50      207.05      7.09 o 
   5   5  26      140.23      132.94      6.60 o 
   6   5  26       90.43       88.43      6.67 o 
   0   6  26      183.74      194.79      6.59 o 
   1   6  26      340.23      320.56      7.06 o 
   2   6  26      561.43      523.68      8.98 o 
   3   6  26       18.25       19.80      4.50 o 
   4   6  26      159.30      171.87      6.69 o 
   5   6  26      203.93      215.31      9.36 o 
   6   6  26      342.30      380.81     13.73 o 
   0   7  26      945.83      849.09     13.74 o 
   1   7  26       46.90       49.80      3.99 o 
   2   7  26      100.93      105.55      5.01 o 
   3   7  26       21.67       26.62      4.34 o 
   4   7  26      181.84      168.91      7.50 o 
   5   7  26       22.57       26.03      4.70 o 
   0   8  26        1.69       -0.07      5.21 o 
   1   8  26      251.38      249.10      6.64 o 
   2   8  26       92.66       97.74      5.40 o 
   3   8  26      165.06      170.16      7.69 o 
   4   8  26      259.24      258.35      8.10 o 
   5   8  26       15.27       15.26      4.88 o 
   0   9  26       27.83       23.37      6.09 o 
   1   9  26      113.85      112.70      6.69 o 
   2   9  26       28.38       30.86      4.37 o 
   3   9  26       89.09      108.96      8.35 o 
   4   9  26       58.68       67.64      5.63 o 
   5   9  26       21.64       19.59      4.71 o 
   0  10  26       31.02       14.99      6.22 o 
   1  10  26       77.54       71.35      6.02 o 
   2  10  26       67.48       72.25      6.44 o 
   3  10  26      134.58      131.79      7.93 o 
   4  10  26       38.72       41.37      5.37 o 
   0  11  26       54.89       65.81      7.79 o 
   1  11  26      196.44      227.24      8.94 o 
   2  11  26       82.12       83.79      5.80 o 
   3  11  26       71.43       76.37      6.46 o 
   4  11  26       69.11       73.36      5.67 o 
   0  12  26        6.23        3.49      6.31 o 
   1  12  26      100.87      101.63     10.10 o 
   2  12  26       27.10       23.61      5.71 o 
   3  12  26      120.67      134.01      7.65 o 
   0  13  26       11.46       12.98     10.50 o 
   1  13  26       25.28       32.45      6.55 o 
   2  13  26      103.18      123.85     11.66 o 
   1   0  27      418.67      357.02      7.83 o 
   2   0  27      650.48      538.23      9.84 o 
   3   0  27      760.07      682.21     11.48 o 
   4   0  27       13.33        5.67      5.42 o 
   5   0  27      174.92      152.65      9.24 o 
   6   0  27        3.71        2.13      6.40 o 
   0   1  27      126.75      128.60      5.25 o 
   1   1  27      131.03      129.38      4.03 o 
   2   1  27      625.02      565.84      7.42 o 
   3   1  27       38.03       47.77      3.32 o 
   4   1  27       89.86       67.01      6.29 o 
   5   1  27       29.79       27.77      4.71 o 
   6   1  27       12.62        9.76      5.02 o 
   0   2  27       68.88       67.11      4.04 o 
   1   2  27        8.64        8.48      2.89 o 
   2   2  27       29.28       23.35      2.83 o 
   3   2  27      165.12      152.40      4.78 o 
   4   2  27       60.92       52.96      4.94 o 
   5   2  27       39.07       40.45      5.20 o 
   6   2  27      251.04      233.04      8.65 o 
   0   3  27       71.16       73.14      5.86 o 
   1   3  27      319.68      307.32      6.61 o 
   2   3  27       97.63      103.10      4.12 o 
   3   3  27      524.02      478.98      8.58 o 
   4   3  27       78.18       76.74      4.98 o 
   5   3  27       50.34       63.19      5.48 o 
   6   3  27      543.75      563.41     12.16 o 
   0   4  27      274.63      220.92      8.66 o 
   1   4  27       14.37       16.19      3.01 o 
   2   4  27        7.35        7.99      3.25 o 
   3   4  27      126.40      113.37      7.29 o 
   4   4  27      121.07      123.15      6.49 o 
   5   4  27        9.92        0.75      4.06 o 
   6   4  27       58.54       59.42      6.07 o 
   0   5  27     2566.72     2455.32     24.93 o 
   1   5  27      150.55      155.79      4.83 o 
   2   5  27      740.32      688.97     10.92 o 
   3   5  27        7.61       12.24      4.19 o 
   4   5  27      130.27      134.21      6.27 o 
   5   5  27      198.13      209.20      7.67 o 
   6   5  27       20.70       19.34      5.30 o 
   0   6  27      430.26      396.31      8.47 o 
   1   6  27      316.10      292.29      6.92 o 
   2   6  27      132.66      138.75      7.66 o 
   3   6  27       53.37       51.64      5.26 o 
   4   6  27       93.34       96.81      5.78 o 
   5   6  27       96.94      102.68      6.36 o 
   6   6  27      272.43      290.47     10.19 o 
   0   7  27      109.06      107.17      8.23 o 
   1   7  27        4.44        8.53      3.35 o 
   2   7  27       18.00       17.52      3.70 o 
   3   7  27      200.54      180.68      6.66 o 
   4   7  27      167.09      168.87      7.60 o 
   5   7  27      145.95      139.77      6.90 o 
   0   8  27        1.48       -0.22      5.36 o 
   1   8  27       14.99       10.92      3.91 o 
   2   8  27      218.89      220.28      6.56 o 
   3   8  27       23.66       24.76      4.51 o 
   4   8  27      102.12      101.27      8.38 o 
   5   8  27      256.39      265.26      9.54 o 
   0   9  27        9.49        8.76      5.94 o 
   1   9  27       75.23       74.60      5.56 o 
   2   9  27        6.59       10.41      3.90 o 
   3   9  27       45.76       39.51      4.93 o 
   4   9  27      206.81      215.43      7.87 o 
   5   9  27       44.33       48.85      5.67 o 
   0  10  27       21.62       32.72      9.52 o 
   1  10  27       94.73       95.70      6.65 o 
   2  10  27      146.82      162.08      7.84 o 
   3  10  27      792.29      848.32     13.90 o 
   4  10  27      292.01      316.89      9.32 o 
   0  11  27       62.30       63.36     10.20 o 
   1  11  27      195.69      213.72      8.94 o 
   2  11  27      133.78      157.47      7.00 o 
   3  11  27      140.30      177.93      8.24 o 
   0  12  27      126.85      133.27     12.53 o 
   1  12  27       72.55       84.44      8.86 o 
   2  12  27      187.77      205.03     12.51 o 
   3  12  27      174.03      196.22      8.69 o 
   0  13  27       80.46       67.35     10.75 o 
   1  13  27      162.61      147.43      8.42 o 
   0   0  28      302.45      253.45     11.32 o 
   1   0  28      157.04      163.59      6.13 o 
   2   0  28      108.96      118.02      5.86 o 
   3   0  28      255.70      271.43      7.74 o 
   4   0  28       74.67       57.18      5.91 o 
   5   0  28       48.78       62.79      7.32 o 
   6   0  28       14.20       10.51      6.70 o 
   0   1  28       20.67       12.89      5.01 o 
   1   1  28       55.99       49.39      3.28 o 
   2   1  28      268.80      243.17      6.00 o 
   3   1  28       75.77       87.00      4.33 o 
   4   1  28      258.95      228.01      6.52 o 
   5   1  28       83.07      100.45      6.48 o 
   6   1  28       30.70       38.67      5.65 o 
   0   2  28        0.22        2.03      3.45 o 
   1   2  28      122.57      113.64      4.32 o 
   2   2  28       28.36       33.11      3.08 o 
   3   2  28      237.61      230.57      5.68 o 
   4   2  28       21.12       12.22      3.66 o 
   5   2  28        1.73        2.72      4.43 o 
   6   2  28       67.88       67.16      6.30 o 
   0   3  28       20.24       13.65      4.58 o 
   1   3  28      183.96      182.02      5.44 o 
   2   3  28      151.50      145.58      5.17 o 
   3   3  28       62.97       65.15      4.30 o 
   4   3  28      202.24      197.40      6.55 o 
   5   3  28      111.47      121.19      7.05 o 
   6   3  28      203.79      205.24      8.31 o 
   0   4  28       79.14       71.73      6.97 o 
   1   4  28      319.26      313.75      6.49 o 
   2   4  28      136.62      121.79      4.96 o 
   3   4  28      241.96      249.92     10.40 o 
   4   4  28       38.61       39.51      4.77 o 
   5   4  28       21.37       18.32      4.50 o 
   6   4  28        8.10        9.49      5.17 o 
   0   5  28      745.50      719.64     14.20 o 
   1   5  28       26.57       28.62      3.55 o 
   2   5  28      127.37      118.35      5.46 o 
   3   5  28      524.59      463.62     10.39 o 
   4   5  28      123.03      121.94      6.14 o 
   5   5  28        2.13        1.64      4.38 o 
   6   5  28      472.63      486.61     13.83 o 
   0   6  28      163.58      182.06      6.82 o 
   1   6  28      549.60      483.85      9.93 o 
   2   6  28       15.58       11.17      3.56 o 
   3   6  28      122.50      127.50      6.47 o 
   4   6  28       23.22       20.05      4.84 o 
   5   6  28      534.50      536.99     11.46 o 
   0   7  28       13.89       13.02      6.93 o 
   1   7  28      219.77      228.62      7.27 o 
   2   7  28       14.25       23.12      4.10 o 
   3   7  28      296.02      284.08      8.15 o 
   4   7  28      215.73      217.51      8.36 o 
   5   7  28       16.00       24.33      5.73 o 
   0   8  28      277.76      248.52     13.88 o 
   1   8  28      110.62      103.23      5.99 o 
   2   8  28       55.96       59.52      4.54 o 
   3   8  28        4.72        4.21      4.00 o 
   4   8  28       71.95       73.65      5.72 o 
   5   8  28      167.41      174.73      7.67 o 
   0   9  28        7.37        6.39      8.54 o 
   1   9  28      101.40      110.64      6.46 o 
   2   9  28      234.79      256.16      8.67 o 
   3   9  28       16.77        9.76      4.37 o 
   4   9  28        9.18       13.88      4.63 o 
   0  10  28       47.43       43.43      9.63 o 
   1  10  28       93.24       93.36      6.66 o 
   2  10  28       81.00       94.96      6.45 o 
   3  10  28      189.77      205.55      9.15 o 
   4  10  28        4.24        1.19      4.58 o 
   0  11  28        9.05        4.34      8.56 o 
   1  11  28       82.89       90.69      6.94 o 
   2  11  28      144.94      140.92      7.67 o 
   3  11  28       23.78       30.77      5.71 o 
   0  12  28       20.24       21.56      8.62 o 
   1  12  28       16.92       23.42      5.75 o 
   2  12  28        1.48       -0.79      5.08 o 
   0  13  28      408.81      409.56     24.16 o 
   1   0  29       21.87       26.73      4.22 o 
   2   0  29      335.35      310.42      8.25 o 
   3   0  29     1782.35     1508.85     18.77 o 
   4   0  29      471.12      435.73     12.52 o 
   5   0  29       31.77       26.17      6.83 o 
   6   0  29      192.99      193.69     13.02 o 
   0   1  29      214.25      194.26     11.23 o 
   1   1  29      215.14      196.77      4.97 o 
   2   1  29      159.93      161.67      6.28 o 
   3   1  29       96.82       80.88      4.59 o 
   4   1  29      211.26      231.06      6.54 o 
   5   1  29       64.58       66.42      5.87 o 
   6   1  29       18.05       13.53      5.33 o 
   0   2  29       18.17       19.33      5.43 o 
   1   2  29      318.98      300.02      6.27 o 
   2   2  29      410.27      416.51      6.61 o 
   3   2  29      105.07      100.62      4.43 o 
   4   2  29       57.53       58.17      5.09 o 
   5   2  29       22.15       31.51      5.20 o 
   6   2  29      147.23      149.53      7.59 o 
   0   3  29        0.73       10.59      5.06 o 
   1   3  29       23.81       27.14      3.51 o 
   2   3  29      135.95      120.23      4.82 o 
   3   3  29      372.97      344.94      7.38 o 
   4   3  29      148.25      147.52      6.55 o 
   5   3  29       27.38       22.36      5.10 o 
   6   3  29       20.03       17.85      5.57 o 
   0   4  29       72.91       74.95      7.01 o 
   1   4  29      428.12      421.78      7.44 o 
   2   4  29       20.02       15.13      3.55 o 
   3   4  29      117.65      113.13      5.37 o 
   4   4  29       29.06       28.77      4.37 o 
   5   4  29      187.13      218.75      8.15 o 
   6   4  29       87.60      107.53      7.16 o 
   0   5  29       30.80       19.00      5.69 o 
   1   5  29       10.18       10.44      3.12 o 
   2   5  29       77.17       72.51      4.91 o 
   3   5  29       46.42       35.08      6.29 o 
   4   5  29      128.40      131.48      6.41 o 
   5   5  29       60.10       65.71      5.54 o 
   0   6  29       40.11       36.80      6.17 o 
   1   6  29       45.48       44.73      4.07 o 
   2   6  29       98.12       94.72      5.00 o 
   3   6  29      124.98      119.56      6.44 o 
   4   6  29        5.23       -1.08      4.46 o 
   5   6  29      157.39      163.23      8.48 o 
   0   7  29      821.29      761.86     22.68 o 
   1   7  29       37.41       35.69      3.98 o 
   2   7  29       65.50       72.62      5.10 o 
   3   7  29       41.43       43.31      4.84 o 
   4   7  29      159.97      174.05      7.72 o 
   5   7  29      177.33      173.70      8.29 o 
   0   8  29      256.51      241.98     13.99 o 
   1   8  29      102.84       98.22      5.97 o 
   2   8  29      117.84      120.73      5.57 o 
   3   8  29       14.91       18.23      4.36 o 
   4   8  29       63.55       67.38      5.75 o 
   0   9  29        0.60       -5.64      6.44 o 
   1   9  29      146.36      138.10      8.10 o 
   2   9  29       33.51       44.26      5.32 o 
   3   9  29       15.43       11.46      4.31 o 
   4   9  29       54.37       52.65      6.12 o 
   0  10  29      192.64      242.17     14.77 o 
   1  10  29       99.75       98.71      7.16 o 
   2  10  29       37.34       36.39      5.60 o 
   3  10  29       34.99       32.82      6.32 o 
   0  11  29      159.96      166.34     13.72 o 
   1  11  29      244.04      241.86     10.36 o 
   2  11  29      569.96      612.95     13.29 o 
   3  11  29       61.56       77.02      7.37 o 
   0  12  29      231.77      240.99     15.92 o 
   1  12  29      215.81      216.25      9.67 o 
   2  12  29       33.10       45.48      6.45 o 
   0   0  30      113.26      100.99     13.56 o 
   1   0  30      940.56      837.89     15.36 o 
   2   0  30      743.71      688.50     11.69 o 
   3   0  30      229.47      210.41      7.18 o 
   4   0  30       95.93      122.96      7.25 o 
   5   0  30      238.74      224.37     11.57 o 
   6   0  30        5.81        7.88      6.93 o 
   0   1  30       26.16       43.88     14.81 o 
   1   1  30      152.64      146.68      4.44 o 
   2   1  30      856.35      782.62     10.25 o 
   3   1  30      182.30      185.43      6.41 o 
   4   1  30      150.86      155.83      5.85 o 
   5   1  30      345.57      304.80      9.06 o 
   6   1  30      117.31      119.71      7.37 o 
   0   2  30      360.31      340.06     11.79 o 
   1   2  30      160.54      162.09      5.12 o 
   2   2  30      106.00      103.53      6.04 o 
   3   2  30       34.79       41.05      3.76 o 
   4   2  30        6.57        5.19      4.09 o 
   5   2  30       14.56       14.04      5.01 o 
   6   2  30       87.21       95.35      7.62 o 
   0   3  30       34.80       32.11      5.80 o 
   1   3  30       68.82       73.97      4.08 o 
   2   3  30      307.76      284.88      6.61 o 
   3   3  30      407.79      387.66      7.81 o 
   4   3  30        0.20        3.25      3.83 o 
   5   3  30       39.77       40.37      5.55 o 
   0   4  30        2.19       -4.63      4.82 o 
   1   4  30       13.15       15.98      3.28 o 
   2   4  30       50.36       45.79      4.50 o 
   3   4  30      103.26       88.40      5.46 o 
   4   4  30      196.97      209.63      7.41 o 
   5   4  30      584.47      610.56     12.43 o 
   0   5  30       42.16       37.72      6.17 o 
   1   5  30      221.01      210.29      6.11 o 
   2   5  30      230.17      210.03      6.31 o 
   3   5  30       17.01       10.29      4.29 o 
   4   5  30      123.71      119.63      6.32 o 
   5   5  30      111.48      104.99      6.91 o 
   0   6  30        0.01       -1.78      4.98 o 
   1   6  30      106.17      106.99      5.03 o 
   2   6  30       48.41       47.98      4.32 o 
   3   6  30       82.66       85.04      5.61 o 
   4   6  30       20.83       12.57      4.98 o 
   5   6  30       65.79       62.05      5.92 o 
   0   7  30        0.58        3.04      6.78 o 
   1   7  30       98.93      107.25      5.25 o 
   2   7  30      120.55      108.79      5.40 o 
   3   7  30      116.52      132.19      6.06 o 
   4   7  30      336.34      326.35     11.30 o 
   5   7  30      205.86      207.28      8.89 o 
   0   8  30       18.26       30.74      8.05 o 
   1   8  30       12.59       16.07      4.49 o 
   2   8  30       23.02       16.39      4.10 o 
   3   8  30       94.61      100.82      5.65 o 
   4   8  30      199.03      177.18      7.56 o 
   0   9  30       69.58       83.22     10.36 o 
   1   9  30       34.72       28.84      5.05 o 
   2   9  30      125.39      122.16      6.91 o 
   3   9  30       57.83       63.14      5.30 o 
   4   9  30       67.45       67.79      5.92 o 
   0  10  30       25.96       27.16      8.89 o 
   1  10  30       61.27       59.60      6.31 o 
   2  10  30      262.80      250.36      9.02 o 
   3  10  30       93.88      100.80      7.05 o 
   0  11  30     1005.02     1019.54     58.38 o 
   1  11  30       37.51       45.34      6.02 o 
   2  11  30       27.56       27.14      5.65 o 
   0  12  30       62.43       85.57     25.01 o 
   1  12  30      124.84      118.32      8.93 o 
   1   0  31      691.90      626.53     15.68 o 
   2   0  31      181.67      183.11      8.59 o 
   3   0  31      118.19      121.27      7.07 o 
   4   0  31      123.09      155.18      7.96 o 
   5   0  31       98.27      107.86     10.29 o 
   0   1  31      215.66      203.33     11.02 o 
   1   1  31      546.31      489.35      9.99 o 
   2   1  31      524.55      530.37      7.72 o 
   3   1  31      405.33      397.47      8.10 o 
   4   1  31      127.45      143.96      5.77 o 
   5   1  31        7.02        8.37      4.54 o 
   0   2  31        8.78        8.51      5.15 o 
   1   2  31       88.29       87.68      3.93 o 
   2   2  31      625.28      586.65      8.98 o 
   3   2  31       45.66       49.94      3.99 o 
   4   2  31       56.73       57.92      5.02 o 
   5   2  31       57.43       64.87      5.91 o 
   0   3  31        1.02        8.90      5.26 o 
   1   3  31      196.13      201.91      5.60 o 
   2   3  31       23.29       28.13      4.22 o 
   3   3  31      106.97      111.90      5.13 o 
   4   3  31       35.92       41.93      4.42 o 
   5   3  31       44.11       38.18      5.59 o 
   0   4  31       43.12       62.31      6.72 o 
   1   4  31       62.34       61.68      4.00 o 
   2   4  31      160.24      143.67      6.02 o 
   3   4  31       82.69       87.27      5.22 o 
   4   4  31      205.84      213.22      7.23 o 
   5   4  31       42.12       69.21      6.25 o 
   0   5  31      116.80      128.65      8.38 o 
   1   5  31       92.59       99.86      5.02 o 
   2   5  31       69.02       68.86      4.62 o 
   3   5  31       14.23       10.44      4.22 o 
   4   5  31      108.45      100.04      6.07 o 
   5   5  31       49.70       45.33      5.72 o 
   0   6  31        8.40       14.10      7.54 o 
   1   6  31      103.04       97.79      5.07 o 
   2   6  31       83.38       94.04      5.20 o 
   3   6  31       71.18       85.04      5.71 o 
   4   6  31       99.50      100.75      9.18 o 
   5   6  31      151.33      154.07      7.88 o 
   0   7  31       59.98       62.49      9.35 o 
   1   7  31      229.35      222.37      6.62 o 
   2   7  31      213.65      214.96      6.80 o 
   3   7  31       40.08       27.61      4.47 o 
   4   7  31      125.16      140.59      8.22 o 
   0   8  31       48.06       56.49     14.62 o 
   1   8  31      180.06      169.48      9.25 o 
   2   8  31       29.78       29.10      4.40 o 
   3   8  31       75.17       86.55      6.00 o 
   4   8  31       24.97       24.69      5.05 o 
   0   9  31        0.84        6.35      7.90 o 
   1   9  31        1.40       -4.02      5.26 o 
   2   9  31      221.93      213.50      8.78 o 
   3   9  31      128.75      122.49      6.25 o 
   0  10  31       81.47       73.64     12.27 o 
   1  10  31      604.80      646.61     20.30 o 
   2  10  31       25.31       23.68      5.43 o 
   3  10  31        8.25       12.91      5.34 o 
   0  11  31        5.91        7.59      8.57 o 
   1  11  31       44.30       39.72      8.62 o 
   2  11  31      102.55      115.54      7.47 o 
   0   0  32     1543.37     1281.76     41.97 o 
   1   0  32      101.06      107.96      7.98 o 
   2   0  32       73.68       75.05      5.37 o 
   3   0  32      130.78      136.72      7.54 o 
   4   0  32      104.33       93.44      7.05 o 
   5   0  32       22.25       28.45      7.20 o 
   0   1  32      803.29      734.82     17.59 o 
   1   1  32      467.87      468.55      9.78 o 
   2   1  32      186.47      190.51      5.14 o 
   3   1  32       57.15       55.51      4.31 o 
   4   1  32       58.19       59.42      5.20 o 
   5   1  32       28.94       33.77      5.08 o 
   0   2  32      223.71      223.39     10.36 o 
   1   2  32      177.50      181.43      7.81 o 
   2   2  32      203.95      203.48      5.95 o 
   3   2  32       96.71       99.43      4.73 o 
   4   2  32       23.37       23.09      5.50 o 
   5   2  32       34.09       33.57      5.14 o 
   0   3  32      381.94      364.29     12.70 o 
   1   3  32       13.79       24.36      4.00 o 
   2   3  32        8.66        7.06      3.46 o 
   3   3  32      147.68      136.05      5.54 o 
   4   3  32      245.94      248.46      7.10 o 
   5   3  32       25.72       22.09      5.50 o 
   0   4  32      308.84      300.97     15.48 o 
   1   4  32        4.07        5.73      3.67 o 
   2   4  32       82.76       68.73      5.11 o 
   3   4  32      628.18      606.35     10.62 o 
   4   4  32       37.99       37.49      4.86 o 
   5   4  32      134.11      156.18      8.08 o 
   0   5  32       39.56       38.86      6.67 o 
   1   5  32      150.03      173.87      8.20 o 
   2   5  32       97.16      108.48      5.26 o 
   3   5  32      221.16      227.35      7.65 o 
   4   5  32      153.81      167.67      6.87 o 
   5   5  32       48.75       44.82      5.98 o 
   0   6  32       91.61       90.80     18.63 o 
   1   6  32       53.35       54.57      5.25 o 
   2   6  32       65.65       66.96      4.83 o 
   3   6  32      119.43      131.23      6.97 o 
   4   6  32      478.63      490.39     12.33 o 
   0   7  32       88.00       81.72     13.43 o 
   1   7  32       49.04       53.75      6.66 o 
   2   7  32       32.21       29.07      4.32 o 
   3   7  32       34.15       36.61      4.76 o 
   4   7  32       27.75       24.87      4.90 o 
   0   8  32       10.41        1.74     10.34 o 
   1   8  32       60.98       64.27      6.84 o 
   2   8  32       22.44       30.24      5.52 o 
   3   8  32       87.26       89.90      5.78 o 
   4   8  32       20.93       23.97      5.13 o 
   0   9  32       85.06       93.11     14.13 o 
   1   9  32      390.65      404.65     13.15 o 
   2   9  32      392.37      418.13     13.08 o 
   3   9  32       22.56       34.55      5.75 o 
   0  10  32       23.65       30.47     20.59 o 
   1  10  32      541.66      568.55     15.71 o 
   2  10  32      185.03      204.46      8.81 o 
   0  11  32       21.42       27.85      9.13 o 
   1  11  32      422.52      413.17     15.09 o 
   1   0  33      583.86      525.62     14.92 o 
   2   0  33      115.01      124.87      7.43 o 
   3   0  33       13.10       16.61      5.48 o 
   4   0  33       81.22       80.62      7.02 o 
   5   0  33      186.25      185.93     10.85 o 
   0   1  33      447.50      425.75     13.68 o 
   1   1  33      372.66      380.10     10.33 o 
   2   1  33       31.75       32.81      3.56 o 
   3   1  33       33.20       30.87      4.16 o 
   4   1  33      127.13      132.97      6.29 o 
   5   1  33        5.06        4.68      4.59 o 
   0   2  33       23.90       19.02     12.64 o 
   1   2  33       71.91       76.29      5.16 o 
   2   2  33       15.93       19.83      3.69 o 
   3   2  33       12.38       12.40      4.13 o 
   4   2  33       47.39       54.00      5.87 o 
   5   2  33       19.78       20.32      5.10 o 
   0   3  33       27.89       30.23      6.32 o 
   1   3  33      330.86      323.45      8.19 o 
   2   3  33      108.86      116.93      5.09 o 
   3   3  33       50.37       53.27      4.80 o 
   4   3  33      101.21      103.98      6.31 o 
   5   3  33      155.44      177.97     10.86 o 
   0   4  33        3.64        3.96      5.44 o 
   1   4  33       67.34       74.03      4.98 o 
   2   4  33       23.60       20.46      4.05 o 
   3   4  33       47.24       47.81      4.71 o 
   4   4  33      139.05      155.68      6.32 o 
   5   4  33       27.14       35.66      5.85 o 
   0   5  33      101.93       96.03      8.16 o 
   1   5  33       37.94       37.04      4.91 o 
   2   5  33       62.07       61.83      4.77 o 
   3   5  33       89.74       89.20      5.86 o 
   4   5  33       62.59       76.40      5.63 o 
   0   6  33       11.29       17.10      8.21 o 
   1   6  33        6.08       12.78      4.29 o 
   2   6  33      202.41      202.99      7.35 o 
   3   6  33       56.61       66.99      5.17 o 
   4   6  33      100.31      121.59      6.80 o 
   0   7  33        5.80       -5.67      6.84 o 
   1   7  33      265.70      269.38     10.85 o 
   2   7  33       77.80       82.33      5.30 o 
   3   7  33      149.87      165.39      6.72 o 
   4   7  33        5.23       12.57      4.69 o 
   0   8  33       15.91        9.82      8.18 o 
   1   8  33       50.72       45.28      6.56 o 
   2   8  33       53.00       58.10      5.98 o 
   3   8  33       95.37       94.99      5.85 o 
   0   9  33       35.27       27.37      9.29 o 
   1   9  33       42.73       66.45      7.66 o 
   2   9  33      242.53      254.83      9.31 o 
   3   9  33      162.78      165.81      8.79 o 
   0  10  33      104.78      107.49     12.33 o 
   1  10  33       38.82       40.41      7.08 o 
   2  10  33      255.89      277.38      9.71 o 
   0   0  34      101.26       93.42     14.75 o 
   1   0  34      102.75      133.33      8.92 o 
   2   0  34     1633.29     1482.06     22.96 o 
   3   0  34       27.24       32.27      6.24 o 
   4   0  34       24.08       23.27      8.38 o 
   5   0  34        0.03        2.05      7.76 o 
   0   1  34      291.97      293.65     11.86 o 
   1   1  34     1232.45     1159.31     18.36 o 
   2   1  34      119.63      127.09      5.28 o 
   3   1  34      112.81      107.01      5.48 o 
   4   1  34       81.06       87.93      5.84 o 
   5   1  34      173.58      197.31      8.40 o 
   0   2  34      102.17      105.99     14.09 o 
   1   2  34      104.37      124.37      6.11 o 
   2   2  34      355.60      347.64      7.59 o 
   3   2  34       92.16       90.77      5.10 o 
   4   2  34       21.35       25.26      4.85 o 
   5   2  34       67.24       68.14      5.82 o 
   0   3  34        1.69        1.73      5.44 o 
   1   3  34       91.55       96.06      6.10 o 
   2   3  34      259.72      260.70      7.28 o 
   3   3  34      137.76      134.67      7.29 o 
   4   3  34       26.28       25.97      4.77 o 
   0   4  34       29.15       34.43      8.39 o 
   1   4  34       49.19       51.83      4.73 o 
   2   4  34       28.07       29.58      4.34 o 
   3   4  34       17.88       16.45      4.28 o 
   4   4  34      133.96      120.32      6.00 o 
   0   5  34       12.87       11.93      6.24 o 
   1   5  34       80.77       76.38      5.73 o 
   2   5  34      124.51      122.57      6.47 o 
   3   5  34       82.33       84.95      5.59 o 
   4   5  34      193.05      191.80      8.02 o 
   0   6  34       39.20       34.67     12.35 o 
   1   6  34      106.17      112.35      6.36 o 
   2   6  34      167.72      168.68      6.56 o 
   3   6  34      270.98      289.66      8.23 o 
   4   6  34       95.86      117.47      6.74 o 
   0   7  34       26.13       25.75     11.82 o 
   1   7  34       13.48       24.14      5.97 o 
   2   7  34        3.13        3.58      4.54 o 
   3   7  34       41.55       56.21      5.26 o 
   0   8  34        8.22       12.18      7.82 o 
   1   8  34       39.42       46.40      6.89 o 
   2   8  34       91.67      114.29      8.56 o 
   3   8  34       68.88       79.21      5.70 o 
   0   9  34       14.58       25.90      9.54 o 
   1   9  34       94.77      100.19      8.56 o 
   2   9  34      190.39      200.61     10.56 o 
   0  10  34     1885.18     1925.89     44.41 o 
   1  10  34       18.74       29.24      7.00 o 
   1   0  35      958.38      923.84     20.68 o 
   2   0  35      154.09      176.17     15.74 o 
   3   0  35      251.63      233.92     10.53 o 
   4   0  35      279.77      315.28     14.30 o 
   0   1  35      157.44      169.99      9.99 o 
   1   1  35       36.53       52.12      4.94 o 
   2   1  35       39.88       57.07      5.28 o 
   3   1  35       27.37       37.32      4.75 o 
   4   1  35      160.73      175.19      7.14 o 
   0   2  35      232.07      245.23     11.88 o 
   1   2  35      206.50      195.61      7.25 o 
   2   2  35      222.06      216.60     10.26 o 
   3   2  35       15.49        9.54      3.94 o 
   4   2  35       36.55       42.95      5.23 o 
   0   3  35       42.89       42.45      6.91 o 
   1   3  35       29.85       36.88      4.91 o 
   2   3  35      248.39      231.60     13.72 o 
   3   3  35       46.71       48.11      4.85 o 
   4   3  35       35.99       32.14      5.08 o 
   0   4  35        0.62       -0.78      5.59 o 
   1   4  35      107.27      112.34      7.05 o 
   2   4  35      106.04      104.60      7.07 o 
   3   4  35       23.51       25.43      4.64 o 
   4   4  35      209.24      237.02      8.69 o 
   0   5  35      135.90      129.91     17.28 o 
   1   5  35       43.83       47.40      5.27 o 
   2   5  35       15.34       15.27      4.73 o 
   3   5  35       18.78       23.12      4.99 o 
   4   5  35       88.91       98.35      6.18 o 
   0   6  35        4.08        4.68     11.74 o 
   1   6  35       46.69       51.63      5.53 o 
   2   6  35      171.84      191.88      8.02 o 
   3   6  35       65.03       72.21      5.47 o 
   0   7  35        4.74       12.02      8.56 o 
   1   7  35       13.35       18.30      6.06 o 
   2   7  35       25.27       37.04      5.57 o 
   3   7  35       11.32       17.46      4.66 o 
   0   8  35       14.00        2.65      8.00 o 
   1   8  35       22.02       16.27      7.32 o 
   2   8  35      114.11      122.98      9.05 o 
   0   9  35      194.24      204.38     23.01 o 
   1   9  35       29.91       41.52      7.27 o 
   0   0  36     1618.21     1627.12     36.05 o 
   1   0  36      275.26      266.52     13.03 o 
   2   0  36      191.36      184.70     13.20 o 
   3   0  36       56.95       65.09      8.56 o 
   4   0  36      855.60      852.99     26.57 o 
   0   1  36      277.04      288.51     12.12 o 
   1   1  36       55.93       54.02      6.39 o 
   2   1  36       60.59       68.51      5.70 o 
   3   1  36       66.20       62.49      5.66 o 
   4   1  36       18.67       16.04      4.94 o 
   0   2  36      545.43      541.17     21.99 o 
   1   2  36       94.28      110.38      6.14 o 
   2   2  36       25.80       28.43      5.03 o 
   3   2  36       12.76        8.73      4.68 o 
   4   2  36      145.62      150.60      6.92 o 
   0   3  36      171.52      180.94     10.40 o 
   1   3  36       18.27       15.23      4.51 o 
   2   3  36       50.22       51.92      6.13 o 
   3   3  36      188.92      190.06      6.88 o 
   4   3  36       54.11       65.16      5.70 o 
   0   4  36        0.15        4.22      5.97 o 
   1   4  36       83.29       98.61      7.74 o 
   2   4  36        4.75        5.68      4.50 o 
   3   4  36      106.16      101.38      5.84 o 
   4   4  36       18.66       27.59      5.46 o 
   0   5  36        0.56       -1.31      9.84 o 
   1   5  36       61.33       66.14      6.18 o 
   2   5  36       29.65       45.00      5.47 o 
   3   5  36      153.77      169.71      6.97 o 
   0   6  36       22.81       35.62      9.29 o 
   1   6  36        7.49        6.44      5.88 o 
   2   6  36       26.28       36.92      5.52 o 
   3   6  36      159.68      156.43      6.84 o 
   0   7  36       74.30       53.69     10.37 o 
   1   7  36        2.97       -1.11      5.49 o 
   2   7  36        6.85        7.36      6.10 o 
   0   8  36        0.06        4.34      7.94 o 
   1   8  36      305.53      281.57     11.73 o 
   2   8  36      178.03      182.63     10.48 o 
   1   0  37       46.75       60.31      7.46 o 
   2   0  37       16.53       13.86      8.19 o 
   3   0  37       13.35       23.01      6.65 o 
   4   0  37      107.26      119.60     10.88 o 
   0   1  37      218.11      206.45     15.15 o 
   1   1  37        0.62        7.70      4.27 o 
   2   1  37      181.12      176.74      8.16 o 
   3   1  37       66.84       79.75      5.68 o 
   4   1  37       78.41       86.56      6.17 o 
   0   2  37       74.71       83.08      8.41 o 
   1   2  37       97.82      111.82      6.42 o 
   2   2  37       36.77       39.86      5.27 o 
   3   2  37       17.56       21.32      5.13 o 
   4   2  37       66.72       84.51      6.05 o 
   0   3  37        2.42       12.63      6.16 o 
   1   3  37       70.96       77.75      6.02 o 
   2   3  37      306.94      305.41     10.35 o 
   3   3  37       54.50       61.29      5.31 o 
   0   4  37        4.70        4.78      6.08 o 
   1   4  37       33.05       35.90      5.91 o 
   2   4  37      119.63      129.58      7.08 o 
   3   4  37       64.61       64.58      5.89 o 
   0   5  37        5.31       -0.99      7.69 o 
   1   5  37       12.93       17.90      5.42 o 
   2   5  37       95.85       94.22      6.51 o 
   3   5  37      132.65      146.63      7.25 o 
   0   6  37       33.51       39.77      9.31 o 
   1   6  37        3.89        3.48      5.73 o 
   2   6  37       30.23       45.09      6.34 o 
   0   7  37       90.55       91.91     11.38 o 
   1   7  37       76.29       84.90      7.98 o 
   2   7  37      127.20      118.64      8.96 o 
   0   8  37        0.47        3.87      8.57 o 
   0   0  38      584.62      531.36     20.08 o 
   1   0  38      274.44      276.74     12.27 o 
   2   0  38      135.62      131.31     12.10 o 
   3   0  38       71.24       67.89      8.69 o 
   0   1  38       30.82       31.07      9.48 o 
   1   1  38       72.56       78.30      5.87 o 
   2   1  38        7.55        5.53      4.98 o 
   3   1  38       96.05      105.64      8.74 o 
   0   2  38        1.23       11.64      6.83 o 
   1   2  38        0.31       -6.40      4.27 o 
   2   2  38       80.34       79.87      7.63 o 
   3   2  38       67.96       71.63      9.03 o 
   0   3  38       13.49        5.98      7.61 o 
   1   3  38        6.68       10.10      4.65 o 
   2   3  38      100.51       98.00      7.37 o 
   3   3  38       46.83       52.37      7.84 o 
   0   4  38       60.00       54.58      9.35 o 
   1   4  38       93.49       86.17      6.91 o 
   2   4  38      129.27      132.52      7.38 o 
   3   4  38       70.51       55.07      6.76 o 
   0   5  38       81.92       90.15     11.03 o 
   1   5  38       46.09       44.47      6.09 o 
   2   5  38       10.47       11.37      4.94 o 
   0   6  38        0.00        6.64      8.25 o 
   1   6  38       30.54       30.08      7.72 o 
   2   6  38       76.03       73.01      6.35 o 
   0   7  38        1.02       -4.06      7.66 o 
   1   7  38       88.14       93.02      8.35 o 
   1   0  39       38.79       64.57      8.11 o 
   2   0  39      171.13      180.40     13.72 o 
   3   0  39      277.69      281.28     16.76 o 
   0   1  39      270.31      272.81     10.92 o 
   1   1  39       46.11       55.09      9.46 o 
   2   1  39      279.12      300.16     14.61 o 
   3   1  39      213.11      218.05     11.08 o 
   0   2  39       53.09       75.60      8.79 o 
   1   2  39        0.77       -1.88      4.37 o 
   2   2  39      103.32      112.05      8.55 o 
   3   2  39      151.42      166.55     10.33 o 
   0   3  39       16.40       24.20      8.17 o 
   1   3  39      129.01      121.40      7.77 o 
   2   3  39      164.31      165.97      9.62 o 
   0   4  39      208.07      218.24     14.36 o 
   1   4  39       11.64       17.82      5.59 o 
   2   4  39       86.31       93.00      6.78 o 
   0   5  39        1.67        9.94      8.18 o 
   1   5  39       12.44       12.09      5.37 o 
   2   5  39       40.36       36.37      5.79 o 
   0   6  39        0.33       10.85      9.11 o 
   1   6  39       63.84       76.53      8.07 o 
   0   0  40      180.93      224.62     28.05 o 
   1   0  40       59.01       72.96      8.57 o 
   2   0  40       14.75       30.82      9.81 o 
   0   1  40        1.20        7.33      5.71 o 
   1   1  40      330.79      336.20     10.11 o 
   2   1  40      139.10      154.56      9.63 o 
   0   2  40       33.24       44.58     11.26 o 
   1   2  40       50.68       59.45      8.97 o 
   2   2  40       57.88       59.06      7.27 o 
   0   3  40        0.48       -2.34     10.00 o 
   1   3  40       21.74       20.39      6.13 o 
   2   3  40        5.32        7.54      5.35 o 
   0   4  40       35.85       46.27      9.91 o 
   1   4  40       71.84       68.26      6.96 o 
   0   5  40       26.67       18.55     14.83 o 
   1   0  41       42.84       24.02     10.28 o 
   0   1  41        0.32        9.29      5.89 o 
   1   1  41       81.22       93.27      6.63 o 
   0   2  41       34.39       27.95      6.34 o 
   1   2  41       20.39       23.38      5.33 o 
   0   3  41       38.89       25.81      7.91 o 
                                                 
